# Supplementary material for: Bis(μ-3,5-dinitro­benzoato-κ2 O 1:O 1′)bis­(μ-3,5-dinitro­benzoato)-κ3 O 1,O 1′:O 1;κ3 O 1:O 1,O 1′-bis­[(3,5-dinitro­benzoato-κ2 O 1,O 1′)(1,10-phenanthroline-κ2 N,N)dysprosium(III)]
Source: Acta Crystallogr Sect E Struct Rep Online. 2010 Dec 18;67(Pt 1):m102. doi: 10.1107/S1600536810052001 (PMC3050390; doi:10.1107/S1600536810052001)
Supplement: Supplementary file 1 [file e-67-0m102-sup1.cif]

##############################################################################
###                                                                        ###
###        Electronic paper (Acta Crystallographica Section E)             ###
###                                                                        ###
##############################################################################
#                                                                            #
# This CIF contains the data in a paper accepted for publication in Acta     #
# Crystallographica Section E. It conforms to the requirements of Notes      #
# for Authors for Section E, and has been peer reviewed under the auspices   #
# of the IUCr Commission on Journals.                                        #
#                                                                            #
# Full details of the Crystallographic Information File format               #
# are given in the paper "The Crystallographic Information File (CIF):       #
# a New Standard Archive File for Crystallography" by S. R. Hall, F. H.      #
# Allen and I. D. Brown [Acta Cryst. (1991), A47, 655-685].                  #
#                                                                            #
# The current version of the core CIF dictionary is obtainable from          #
# ftp://ftp.iucr.org/pub/cif_core.dic. The current version number is 2.4.    #
#                                                                            #
# Software is freely available for graphical display of the structure(s) in  #
# this CIF.  For information consult the CIF home page http://www.iucr.org/  #
# cif/home.html                                                              #
#                                                                            #
# This file may be used for bona fide research purposes within the           #
# scientific community so long as proper attribution is given to the journal # 
# article from which it was obtained.                                        #
#                                                                            #
##############################################################################
                                             
data_I
_audit_creation_method     SHELXL97
_chemical_name_systematic
;
Bis(\m-3,5-dinitrobenzoato-\k^2^<i>O</i>^1^:<i>O</i>^1'^)bis(\m-3,5-
dinitrobenzoato)-\k^3^<i>O</i>^1^,<i>O</i>^1'^:<i>O</i>^1^;
\k^3^<i>O</i>^1^:<i>O</i>^1^,<i>O</i>^1'^-bis[(3,5-dinitrobenzoato-
\k^2^<i>O</i>^1^,<i>O</i>^1'^)(1,10-phenanthroline-
\k^2^<i>N</i>,<i>N</i>)dysprosium(III)]
;
_chemical_name_common     ?
_chemical_formula_moiety     'C66 H34 Dy2 N16 O36'
_chemical_formula_sum     'C66 H34 Dy2 N16 O36'
_chemical_formula_iupac     '[Dy2 (C7 H3 N2 O6)6 (C12 H8 N2)2]'
_chemical_formula_weight     1952.09
_chemical_melting_point     ?
_symmetry_cell_setting     triclinic
_symmetry_space_group_name_H-M     'P -1'
_symmetry_space_group_name_Hall     '-P 1'
loop_
    _symmetry_equiv_pos_as_xyz
    'x, y, z'
    '-x, -y, -z'
_cell_length_a     11.9569(4)
_cell_length_b     12.8636(4)
_cell_length_c     13.1187(4)
_cell_angle_alpha     104.24(5)
_cell_angle_beta     113.96(5)
_cell_angle_gamma     100.46(5)
_cell_volume     1694.6(12)
_cell_formula_units_Z     1
_cell_measurement_reflns_used     9404
_cell_measurement_theta_min     2.92
_cell_measurement_theta_max     31.03
_cell_measurement_temperature     296(2)
_exptl_crystal_description     block
_exptl_crystal_colour     yellow
_exptl_crystal_size_max     0.15
_exptl_crystal_size_mid     0.13
_exptl_crystal_size_min     0.12
_exptl_crystal_density_diffrn     1.913
_exptl_crystal_density_meas     ?
_exptl_crystal_density_method     'not measured'
_exptl_crystal_F_000     962
_exptl_absorpt_coefficient_mu     2.305
_exptl_absorpt_correction_type     multi-scan
_exptl_absorpt_process_details     '(SADABS; Sheldrick, 1997)'
_exptl_absorpt_correction_T_min     0.7237
_exptl_absorpt_correction_T_max     0.7694
_exptl_special_details
;
;
_diffrn_ambient_temperature     296(2)
_diffrn_radiation_type     MoK\a
_diffrn_radiation_wavelength     0.71073
_diffrn_radiation_source     'fine-focus sealed tube'
_diffrn_radiation_monochromator     graphite
_diffrn_measurement_device_type     'Bruker APEXII CCD'
_diffrn_measurement_method     '\f and \w scans'
_diffrn_detector_area_resol_mean     ?
_diffrn_reflns_number     8296
_diffrn_reflns_av_R_equivalents     0.0105
_diffrn_reflns_av_sigmaI/netI     0.0190
_diffrn_reflns_theta_min     2.92
_diffrn_reflns_theta_max     25.01
_diffrn_reflns_theta_full     25.01
_diffrn_measured_fraction_theta_max     0.964
_diffrn_measured_fraction_theta_full     0.964
_diffrn_reflns_limit_h_min     -14
_diffrn_reflns_limit_h_max     14
_diffrn_reflns_limit_k_min     -14
_diffrn_reflns_limit_k_max     15
_diffrn_reflns_limit_l_min     -15
_diffrn_reflns_limit_l_max     9
_diffrn_standards_number     0
_diffrn_standards_interval_count     ?
_diffrn_standards_interval_time     ?
_diffrn_standards_decay_%     ?
_refine_special_details
;
Refinement of <i>F</i>^2^ against ALL reflections. The weighted <i>R</i>-factor
<i>wR</i> and goodness of fit <i>S</i> are based on <i>F</i>^2^, conventional
<i>R</i>-factors <i>R</i> are based on <i>F</i>, with <i>F</i> set to zero for
negative <i>F</i>^2^. The threshold expression of <i>F</i>^2^ >
\s(<i>F</i>^2^) is used only for calculating <i>R</i>-factors(gt) <i>etc</i>.
and is not relevant to the choice of reflections for refinement.
<i>R</i>-factors based on <i>F</i>^2^ are statistically about twice as large
as those based on <i>F</i>, and <i>R</i>- factors based on ALL data will be
even larger.
;
_reflns_number_total     5771
_reflns_number_gt     5624
_reflns_threshold_expression     I>2sigma(I)
_refine_ls_structure_factor_coef     Fsqd
_refine_ls_matrix_type     full
_refine_ls_R_factor_all     0.0164
_refine_ls_R_factor_gt     0.0158
_refine_ls_wR_factor_gt     0.0410
_refine_ls_wR_factor_ref     0.0412
_refine_ls_goodness_of_fit_ref     1.025
_refine_ls_restrained_S_all     1.025
_refine_ls_number_reflns     5771
_refine_ls_number_parameters     541
_refine_ls_number_restraints     0
_refine_ls_hydrogen_treatment     constr
_refine_ls_weighting_scheme     calc
_refine_ls_weighting_details
         'calc w=1/[\s^2^(Fo^2^)+(0.0218P)^2^+1.1919P] where P=(Fo^2^+2Fc^2^)/3'
_atom_sites_solution_hydrogens     geom
_atom_sites_solution_primary     direct
_atom_sites_solution_secondary     difmap
_refine_ls_shift/su_max     0.002
_refine_ls_shift/su_mean     0.000
_refine_diff_density_max     0.433
_refine_diff_density_min     -0.778
_refine_ls_extinction_method     none
_refine_ls_extinction_coef     ?
loop_
    _atom_type_symbol
    _atom_type_description
    _atom_type_scat_dispersion_real
    _atom_type_scat_dispersion_imag
    _atom_type_scat_source
    'C' 'C' 0.0033 0.0016
                         'International Tables Vol C Tables 4.2.6.8 and 6.1.1.4'
    'H' 'H' 0.0000 0.0000
                         'International Tables Vol C Tables 4.2.6.8 and 6.1.1.4'
    'N' 'N' 0.0061 0.0033
                         'International Tables Vol C Tables 4.2.6.8 and 6.1.1.4'
    'O' 'O' 0.0106 0.0060
                         'International Tables Vol C Tables 4.2.6.8 and 6.1.1.4'
    'Dy' 'Dy' -0.1892 4.4098
                         'International Tables Vol C Tables 4.2.6.8 and 6.1.1.4'
_computing_data_collection     'APEX2 (Bruker, 2004)'
_computing_cell_refinement     'SAINT (Bruker, 2001)'
_computing_data_reduction     'SAINT (Bruker, 2001)'
_computing_structure_solution     'SHELXS97 (Sheldrick, 2008)'
_computing_structure_refinement     'SHELXL97 (Sheldrick, 2008)'
_computing_molecular_graphics     'SHELXTL (Sheldrick, 2008)'
_computing_publication_material
                                  'SHELXTL (Sheldrick, 2008) and local programs'
loop_
    _atom_site_type_symbol
    _atom_site_label
    _atom_site_fract_x
    _atom_site_fract_y
    _atom_site_fract_z
    _atom_site_U_iso_or_equiv
    _atom_site_adp_type
    _atom_site_calc_flag
    _atom_site_refinement_flags
    _atom_site_occupancy
    _atom_site_disorder_assembly
    _atom_site_disorder_group
    Dy Dy1 0.871683(8) -0.052102(7) 0.823196(7) 0.01272(4) Uani d . 1 . .
    O O1 0.74648(14) -0.24750(12) 0.72351(13) 0.0227(3) Uani d . 1 . .
    O O2 0.64232(13) -0.13350(11) 0.76732(12) 0.0191(3) Uani d . 1 . .
    O O3 0.19645(18) -0.30876(16) 0.6887(2) 0.0513(5) Uani d . 1 . .
    O O4 0.11452(15) -0.49005(15) 0.62444(16) 0.0358(4) Uani d . 1 . .
    O O5 0.39257(16) -0.72017(13) 0.60925(18) 0.0385(4) Uani d . 1 . .
    O O6 0.52990(16) -0.65952(13) 0.55170(14) 0.0284(3) Uani d . 1 . .
    O O7 1.11237(13) 0.08515(12) 1.00543(12) 0.0187(3) Uani d . 1 . .
    O O8 1.03333(13) 0.09536(12) 0.82564(12) 0.0204(3) Uani d . 1 . .
    O O9 1.31759(17) 0.43985(14) 0.83671(16) 0.0362(4) Uani d . 1 . .
    O O10 1.51618(16) 0.44826(14) 0.88585(15) 0.0348(4) Uani d . 1 . .
    O O11 1.67069(17) 0.15932(18) 1.0302(2) 0.0497(5) Uani d . 1 . .
    O O12 1.57894(15) 0.08509(13) 1.11887(14) 0.0274(3) Uani d . 1 . .
    O O13 0.85945(13) 0.11215(11) 0.93722(12) 0.0177(3) Uani d . 1 . .
    O O14 0.97802(13) 0.14829(12) 1.13307(12) 0.0189(3) Uani d . 1 . .
    O O15 0.71846(17) 0.41054(14) 0.80972(14) 0.0334(4) Uani d . 1 . .
    O O16 0.79596(16) 0.58264(13) 0.93352(15) 0.0301(4) Uani d . 1 . .
    O O17 1.09372(17) 0.66977(14) 1.34595(15) 0.0354(4) Uani d . 1 . .
    O O18 1.17536(17) 0.54349(15) 1.39998(14) 0.0380(4) Uani d . 1 . .
    N N1 0.88628(16) -0.11343(14) 0.62924(15) 0.0186(4) Uani d . 1 . .
    N N2 0.74346(15) 0.01781(14) 0.66740(14) 0.0176(3) Uani d . 1 . .
    N N3 0.20251(18) -0.40429(16) 0.65720(17) 0.0270(4) Uani d . 1 . .
    N N4 0.45681(17) -0.64570(15) 0.59303(16) 0.0238(4) Uani d . 1 . .
    N N5 1.41001(19) 0.40570(16) 0.87562(17) 0.0274(4) Uani d . 1 . .
    N N6 1.58388(17) 0.14053(16) 1.05651(17) 0.0267(4) Uani d . 1 . .
    N N7 0.78537(17) 0.48234(15) 0.90981(16) 0.0220(4) Uani d . 1 . .
    N N8 1.10119(18) 0.57440(16) 1.32688(16) 0.0257(4) Uani d . 1 . .
    C C1 0.83068(19) -0.06731(16) 0.54593(18) 0.0194(4) Uani d . 1 . .
    C C2 0.9514(2) -0.18157(18) 0.60723(19) 0.0230(4) Uani d . 1 . .
    H H2 0.9890 -0.2142 0.6630 0.028 Uiso calc R 1 . .
    C C3 0.9665(2) -0.20684(19) 0.5046(2) 0.0275(5) Uani d . 1 . .
    H H3A 1.0123 -0.2557 0.4925 0.033 Uiso calc R 1 . .
    C C4 0.9133(2) -0.15888(19) 0.4223(2) 0.0279(5) Uani d . 1 . .
    H H4 0.9241 -0.1735 0.3545 0.034 Uiso calc R 1 . .
    C C5 0.8422(2) -0.08754(18) 0.44056(18) 0.0244(5) Uani d . 1 . .
    C C6 0.7806(3) -0.0350(2) 0.3580(2) 0.0334(6) Uani d . 1 . .
    H H6A 0.7886 -0.0474 0.2888 0.040 Uiso calc R 1 . .
    C C7 0.7115(3) 0.0315(2) 0.3782(2) 0.0340(6) Uani d . 1 . .
    H H7 0.6727 0.0641 0.3228 0.041 Uiso calc R 1 . .
    C C8 0.6966(2) 0.05305(18) 0.48356(19) 0.0252(5) Uani d . 1 . .
    C C9 0.6240(2) 0.12042(18) 0.5079(2) 0.0284(5) Uani d . 1 . .
    H H9A 0.5856 0.1565 0.4562 0.034 Uiso calc R 1 . .
    C C10 0.6100(2) 0.13266(18) 0.6084(2) 0.0262(5) Uani d . 1 . .
    H H10A 0.5612 0.1762 0.6252 0.031 Uiso calc R 1 . .
    C C11 0.6701(2) 0.07880(17) 0.68493(18) 0.0203(4) Uani d . 1 . .
    H H11 0.6581 0.0859 0.7518 0.024 Uiso calc R 1 . .
    C C12 0.75638(19) 0.00351(16) 0.56704(18) 0.0191(4) Uani d . 1 . .
    C C13 0.53694(19) -0.33303(16) 0.69398(17) 0.0166(4) Uani d . 1 . .
    C C14 0.4237(2) -0.32036(17) 0.69359(17) 0.0184(4) Uani d . 1 . .
    H H14 0.4158 -0.2488 0.7164 0.022 Uiso calc R 1 . .
    C C15 0.32329(19) -0.41601(18) 0.65875(18) 0.0201(4) Uani d . 1 . .
    C C16 0.3310(2) -0.52422(17) 0.62553(18) 0.0210(4) Uani d . 1 . .
    H H16A 0.2631 -0.5878 0.6035 0.025 Uiso calc R 1 . .
    C C17 0.4446(2) -0.53255(17) 0.62684(17) 0.0192(4) Uani d . 1 . .
    C C18 0.54786(19) -0.43994(17) 0.65935(17) 0.0181(4) Uani d . 1 . .
    H H18 0.6227 -0.4492 0.6580 0.022 Uiso calc R 1 . .
    C C19 0.64844(19) -0.23132(17) 0.72999(17) 0.0174(4) Uani d . 1 . .
    C C20 1.25799(19) 0.17446(16) 0.94754(17) 0.0160(4) Uani d . 1 . .
    C C21 1.27380(19) 0.26101(17) 0.90393(17) 0.0183(4) Uani d . 1 . .
    H H21 1.2048 0.2859 0.8671 0.022 Uiso calc R 1 . .
    C C22 1.3936(2) 0.30966(17) 0.91613(18) 0.0216(4) Uani d . 1 . .
    C C23 1.4972(2) 0.27179(18) 0.96526(19) 0.0239(5) Uani d . 1 . .
    H H23 1.5765 0.3030 0.9700 0.029 Uiso calc R 1 . .
    C C24 1.4771(2) 0.18532(18) 1.00693(18) 0.0215(4) Uani d . 1 . .
    C C25 1.36097(19) 0.13684(17) 1.00183(17) 0.0184(4) Uani d . 1 . .
    H H25 1.3520 0.0807 1.0338 0.022 Uiso calc R 1 . .
    C C26 1.12560(19) 0.11572(16) 0.92589(18) 0.0155(4) Uani d . 1 . .
    C C27 0.92602(18) 0.29805(17) 1.07147(17) 0.0167(4) Uani d . 1 . .
    C C28 0.85225(18) 0.33263(17) 0.98083(18) 0.0175(4) Uani d . 1 . .
    H H28 0.7983 0.2805 0.9039 0.021 Uiso calc R 1 . .
    C C29 0.86033(19) 0.44536(17) 1.00666(18) 0.0189(4) Uani d . 1 . .
    C C30 0.9405(2) 0.52645(17) 1.11932(19) 0.0204(4) Uani d . 1 . .
    H H30 0.9449 0.6021 1.1355 0.024 Uiso calc R 1 . .
    C C31 1.01314(19) 0.48924(17) 1.20606(18) 0.0200(4) Uani d . 1 . .
    C C32 1.00898(19) 0.37735(17) 1.18544(18) 0.0188(4) Uani d . 1 . .
    H H32 1.0604 0.3557 1.2463 0.023 Uiso calc R 1 . .
    C C33 0.92031(18) 0.17556(17) 1.04534(17) 0.0161(4) Uani d . 1 . .
loop_
    _atom_site_aniso_label
    _atom_site_aniso_U_11
    _atom_site_aniso_U_22
    _atom_site_aniso_U_33
    _atom_site_aniso_U_12
    _atom_site_aniso_U_13
    _atom_site_aniso_U_23
    Dy1 0.01184(6) 0.01290(6) 0.01367(6) 0.00395(4) 0.00583(4) 0.00544(4)
    O1 0.0192(7) 0.0182(7) 0.0302(8) 0.0036(6) 0.0139(7) 0.0055(6)
    O2 0.0177(7) 0.0146(7) 0.0228(7) 0.0037(6) 0.0084(6) 0.0061(6)
    O3 0.0317(10) 0.0325(10) 0.0843(16) 0.0094(8) 0.0328(11) 0.0032(10)
    O4 0.0200(8) 0.0350(9) 0.0456(10) -0.0006(7) 0.0161(8) 0.0094(8)
    O5 0.0296(9) 0.0190(8) 0.0611(12) 0.0026(7) 0.0168(9) 0.0167(8)
    O6 0.0358(9) 0.0256(8) 0.0245(8) 0.0157(7) 0.0124(7) 0.0088(7)
    O7 0.0205(7) 0.0210(7) 0.0218(7) 0.0085(6) 0.0135(6) 0.0117(6)
    O8 0.0151(7) 0.0235(7) 0.0176(7) 0.0012(6) 0.0053(6) 0.0074(6)
    O9 0.0382(10) 0.0351(9) 0.0442(10) 0.0120(8) 0.0206(8) 0.0261(8)
    O10 0.0319(9) 0.0325(9) 0.0376(9) -0.0037(7) 0.0192(8) 0.0137(8)
    O11 0.0291(10) 0.0643(13) 0.0799(15) 0.0235(9) 0.0360(10) 0.0402(12)
    O12 0.0256(8) 0.0304(8) 0.0245(8) 0.0127(7) 0.0092(7) 0.0088(7)
    O13 0.0174(7) 0.0177(7) 0.0162(7) 0.0068(6) 0.0066(6) 0.0045(6)
    O14 0.0183(7) 0.0230(7) 0.0182(7) 0.0109(6) 0.0088(6) 0.0085(6)
    O15 0.0382(9) 0.0293(9) 0.0217(8) 0.0133(7) 0.0039(7) 0.0075(7)
    O16 0.0403(9) 0.0223(8) 0.0333(9) 0.0152(7) 0.0181(8) 0.0140(7)
    O17 0.0392(10) 0.0231(9) 0.0305(9) 0.0028(7) 0.0149(8) -0.0042(7)
    O18 0.0345(10) 0.0388(10) 0.0200(8) 0.0059(8) 0.0005(7) 0.0031(7)
    N1 0.0192(8) 0.0160(8) 0.0184(8) 0.0026(7) 0.0084(7) 0.0057(7)
    N2 0.0145(8) 0.0154(8) 0.0168(8) 0.0014(7) 0.0037(7) 0.0053(7)
    N3 0.0202(9) 0.0280(10) 0.0295(10) 0.0046(8) 0.0123(8) 0.0062(8)
    N4 0.0210(9) 0.0167(9) 0.0221(9) 0.0027(7) 0.0015(8) 0.0059(7)
    N5 0.0306(11) 0.0232(9) 0.0257(10) 0.0001(8) 0.0144(8) 0.0088(8)
    N6 0.0174(9) 0.0303(10) 0.0314(10) 0.0075(8) 0.0118(8) 0.0089(9)
    N7 0.0239(9) 0.0215(9) 0.0241(10) 0.0103(8) 0.0119(8) 0.0103(8)
    N8 0.0242(10) 0.0245(10) 0.0209(9) 0.0006(8) 0.0112(8) 0.0003(8)
    C1 0.0193(10) 0.0136(9) 0.0166(10) -0.0027(8) 0.0051(8) 0.0035(8)
    C2 0.0247(11) 0.0211(10) 0.0234(11) 0.0067(9) 0.0130(9) 0.0059(9)
    C3 0.0296(12) 0.0234(11) 0.0281(12) 0.0051(9) 0.0175(10) 0.0027(9)
    C4 0.0312(12) 0.0268(11) 0.0189(11) -0.0020(10) 0.0148(10) 0.0001(9)
    C5 0.0268(11) 0.0189(10) 0.0168(10) -0.0047(9) 0.0082(9) 0.0020(8)
    C6 0.0458(15) 0.0292(12) 0.0175(11) 0.0011(11) 0.0128(11) 0.0074(9)
    C7 0.0452(15) 0.0291(12) 0.0204(11) 0.0062(11) 0.0088(11) 0.0131(10)
    C8 0.0275(11) 0.0185(10) 0.0194(10) 0.0012(9) 0.0039(9) 0.0075(8)
    C9 0.0309(12) 0.0205(11) 0.0255(11) 0.0068(9) 0.0035(10) 0.0128(9)
    C10 0.0229(11) 0.0187(10) 0.0280(12) 0.0073(9) 0.0039(9) 0.0076(9)
    C11 0.0167(10) 0.0182(10) 0.0189(10) 0.0038(8) 0.0039(8) 0.0047(8)
    C12 0.0173(10) 0.0144(9) 0.0162(10) -0.0017(8) 0.0031(8) 0.0038(8)
    C13 0.0172(10) 0.0166(10) 0.0125(9) 0.0030(8) 0.0042(8) 0.0061(8)
    C14 0.0203(10) 0.0177(10) 0.0158(10) 0.0049(8) 0.0076(8) 0.0061(8)
    C15 0.0170(10) 0.0248(11) 0.0184(10) 0.0056(8) 0.0080(8) 0.0089(8)
    C16 0.0178(10) 0.0201(10) 0.0185(10) -0.0009(8) 0.0049(8) 0.0078(8)
    C17 0.0204(10) 0.0162(10) 0.0155(9) 0.0042(8) 0.0037(8) 0.0063(8)
    C18 0.0165(10) 0.0206(10) 0.0157(9) 0.0052(8) 0.0056(8) 0.0082(8)
    C19 0.0167(10) 0.0187(10) 0.0147(9) 0.0034(8) 0.0058(8) 0.0072(8)
    C20 0.0173(10) 0.0155(9) 0.0136(9) 0.0032(8) 0.0085(8) 0.0019(8)
    C21 0.0194(10) 0.0179(10) 0.0164(10) 0.0043(8) 0.0088(8) 0.0047(8)
    C22 0.0252(11) 0.0187(10) 0.0202(10) 0.0018(8) 0.0124(9) 0.0067(8)
    C23 0.0186(10) 0.0253(11) 0.0256(11) 0.0010(9) 0.0130(9) 0.0056(9)
    C24 0.0174(10) 0.0248(11) 0.0200(10) 0.0059(8) 0.0085(8) 0.0051(9)
    C25 0.0191(10) 0.0203(10) 0.0163(10) 0.0056(8) 0.0096(8) 0.0056(8)
    C26 0.0166(10) 0.0117(9) 0.0206(10) 0.0053(7) 0.0109(8) 0.0054(8)
    C27 0.0130(9) 0.0204(10) 0.0182(10) 0.0054(8) 0.0091(8) 0.0063(8)
    C28 0.0144(9) 0.0192(10) 0.0173(10) 0.0038(8) 0.0079(8) 0.0041(8)
    C29 0.0185(10) 0.0205(10) 0.0201(10) 0.0073(8) 0.0105(8) 0.0079(8)
    C30 0.0203(10) 0.0176(10) 0.0253(11) 0.0057(8) 0.0143(9) 0.0052(8)
    C31 0.0174(10) 0.0216(10) 0.0170(10) 0.0015(8) 0.0094(8) 0.0018(8)
    C32 0.0161(10) 0.0232(10) 0.0170(10) 0.0052(8) 0.0081(8) 0.0075(8)
    C33 0.0117(9) 0.0199(10) 0.0179(10) 0.0055(8) 0.0082(8) 0.0058(8)
_geom_special_details
;
All e.s.d.s (except the e.s.d in the dihedral angle between two l.s. planes) are
estimated using the full covariance matrix. The cell e.s.d.s are taken into
account individually in the estimation of e.s.d.s in distances, angles and
torsion angles; correlations between e.s.d.s in cell parameters are only used
when they are defined by crystal symmetry. An approximate (isotropic)
treatment of cell e.s.d.s is used for estimating e.s.d.s involving l.s.
planes.
;
loop_
    _geom_bond_atom_site_label_1
    _geom_bond_atom_site_label_2
    _geom_bond_site_symmetry_2
    _geom_bond_distance
    _geom_bond_publ_flag
    Dy1 O14 2_757 2.3257(13) ?
    Dy1 O7 2_757 2.3288(14) ?
    Dy1 O13 . 2.3362(13) ?
    Dy1 O1 . 2.3865(14) ?
    Dy1 O8 . 2.4339(14) ?
    Dy1 O2 . 2.4702(14) ?
    Dy1 N2 . 2.4891(16) ?
    Dy1 N1 . 2.5593(17) ?
    Dy1 O7 . 2.7576(14) ?
    Dy1 C19 . 2.768(2) ?
    Dy1 C26 . 2.9258(19) ?
    O1 C19 . 1.259(3) ?
    O2 C19 . 1.260(2) ?
    O3 N3 . 1.222(3) ?
    O4 N3 . 1.219(2) ?
    O5 N4 . 1.232(2) ?
    O6 N4 . 1.218(3) ?
    O7 C26 . 1.258(2) ?
    O7 Dy1 2_757 2.3287(14) ?
    O8 C26 . 1.250(2) ?
    O9 N5 . 1.226(3) ?
    O10 N5 . 1.226(3) ?
    O11 N6 . 1.223(3) ?
    O12 N6 . 1.222(3) ?
    O13 C33 . 1.258(2) ?
    O14 C33 . 1.251(2) ?
    O14 Dy1 2_757 2.3256(13) ?
    O15 N7 . 1.224(2) ?
    O16 N7 . 1.220(2) ?
    O17 N8 . 1.218(3) ?
    O18 N8 . 1.220(3) ?
    N1 C2 . 1.328(3) ?
    N1 C1 . 1.364(3) ?
    N2 C11 . 1.328(3) ?
    N2 C12 . 1.359(3) ?
    N3 C15 . 1.472(3) ?
    N4 C17 . 1.466(3) ?
    N5 C22 . 1.472(3) ?
    N6 C24 . 1.470(3) ?
    N7 C29 . 1.473(3) ?
    N8 C31 . 1.481(3) ?
    C1 C5 . 1.410(3) ?
    C1 C12 . 1.437(3) ?
    C2 C3 . 1.398(3) ?
    C2 H2 . 0.9300 ?
    C3 C4 . 1.365(3) ?
    C3 H3A . 0.9300 ?
    C4 C5 . 1.400(3) ?
    C4 H4 . 0.9300 ?
    C5 C6 . 1.437(3) ?
    C6 C7 . 1.345(4) ?
    C6 H6A . 0.9300 ?
    C7 C8 . 1.430(3) ?
    C7 H7 . 0.9300 ?
    C8 C9 . 1.404(3) ?
    C8 C12 . 1.410(3) ?
    C9 C10 . 1.370(3) ?
    C9 H9A . 0.9300 ?
    C10 C11 . 1.394(3) ?
    C10 H10A . 0.9300 ?
    C11 H11 . 0.9300 ?
    C13 C18 . 1.386(3) ?
    C13 C14 . 1.390(3) ?
    C13 C19 . 1.504(3) ?
    C14 C15 . 1.381(3) ?
    C14 H14 . 0.9300 ?
    C15 C16 . 1.384(3) ?
    C16 C17 . 1.376(3) ?
    C16 H16A . 0.9300 ?
    C17 C18 . 1.383(3) ?
    C18 H18 . 0.9300 ?
    C20 C21 . 1.388(3) ?
    C20 C25 . 1.390(3) ?
    C20 C26 . 1.501(3) ?
    C21 C22 . 1.382(3) ?
    C21 H21 . 0.9300 ?
    C22 C23 . 1.383(3) ?
    C23 C24 . 1.379(3) ?
    C23 H23 . 0.9300 ?
    C24 C25 . 1.383(3) ?
    C25 H25 . 0.9300 ?
    C27 C32 . 1.392(3) ?
    C27 C28 . 1.393(3) ?
    C27 C33 . 1.510(3) ?
    C28 C29 . 1.381(3) ?
    C28 H28 . 0.9300 ?
    C29 C30 . 1.385(3) ?
    C30 C31 . 1.377(3) ?
    C30 H30 . 0.9300 ?
    C31 C32 . 1.385(3) ?
    C32 H32 . 0.9300 ?
loop_
    _geom_angle_atom_site_label_1
    _geom_angle_atom_site_label_2
    _geom_angle_atom_site_label_3
    _geom_angle_site_symmetry_1
    _geom_angle_site_symmetry_3
    _geom_angle
    _geom_angle_publ_flag
    O14 Dy1 O7 2_757 2_757 75.04(5) ?
    O14 Dy1 O13 2_757 . 132.09(5) ?
    O7 Dy1 O13 2_757 . 75.54(5) ?
    O14 Dy1 O1 2_757 . 75.25(5) ?
    O7 Dy1 O1 2_757 . 84.47(5) ?
    O13 Dy1 O1 . . 137.40(5) ?
    O14 Dy1 O8 2_757 . 87.69(5) ?
    O7 Dy1 O8 2_757 . 123.10(5) ?
    O13 Dy1 O8 . . 77.86(5) ?
    O1 Dy1 O8 . . 142.85(5) ?
    O14 Dy1 O2 2_757 . 124.20(5) ?
    O7 Dy1 O2 2_757 . 78.34(5) ?
    O13 Dy1 O2 . . 84.98(5) ?
    O1 Dy1 O2 . . 53.97(5) ?
    O8 Dy1 O2 . . 146.92(5) ?
    O14 Dy1 N2 2_757 . 142.26(5) ?
    O7 Dy1 N2 2_757 . 142.06(5) ?
    O13 Dy1 N2 . . 77.89(5) ?
    O1 Dy1 N2 . . 97.54(5) ?
    O8 Dy1 N2 . . 76.05(5) ?
    O2 Dy1 N2 . . 72.78(5) ?
    O14 Dy1 N1 2_757 . 77.58(5) ?
    O7 Dy1 N1 2_757 . 148.90(5) ?
    O13 Dy1 N1 . . 135.04(5) ?
    O1 Dy1 N1 . . 74.49(5) ?
    O8 Dy1 N1 . . 69.67(5) ?
    O2 Dy1 N1 . . 105.85(5) ?
    N2 Dy1 N1 . . 64.90(6) ?
    O14 Dy1 O7 2_757 . 67.13(4) ?
    O7 Dy1 O7 2_757 . 73.78(5) ?
    O13 Dy1 O7 . . 68.80(4) ?
    O1 Dy1 O7 . . 140.13(5) ?
    O8 Dy1 O7 . . 49.78(4) ?
    O2 Dy1 O7 . . 145.50(4) ?
    N2 Dy1 O7 . . 120.20(5) ?
    N1 Dy1 O7 . . 108.53(5) ?
    O14 Dy1 C19 2_757 . 99.17(5) ?
    O7 Dy1 C19 2_757 . 78.59(5) ?
    O13 Dy1 C19 . . 110.97(5) ?
    O1 Dy1 C19 . . 27.00(6) ?
    O8 Dy1 C19 . . 158.31(5) ?
    O2 Dy1 C19 . . 27.08(5) ?
    N2 Dy1 C19 . . 86.28(5) ?
    N1 Dy1 C19 . . 91.60(6) ?
    O7 Dy1 C19 . . 151.49(5) ?
    O14 Dy1 C26 2_757 . 73.35(5) ?
    O7 Dy1 C26 2_757 . 99.12(5) ?
    O13 Dy1 C26 . . 75.02(5) ?
    O1 Dy1 C26 . . 146.20(5) ?
    O8 Dy1 C26 . . 24.86(5) ?
    O2 Dy1 C26 . . 159.78(5) ?
    N2 Dy1 C26 . . 99.60(5) ?
    N1 Dy1 C26 . . 86.78(5) ?
    O7 Dy1 C26 . . 25.35(5) ?
    C19 Dy1 C26 . . 172.52(6) ?
    C19 O1 Dy1 . . 93.64(12) ?
    C19 O2 Dy1 . . 89.76(11) ?
    C26 O7 Dy1 . 2_757 168.95(13) ?
    C26 O7 Dy1 . . 84.82(11) ?
    Dy1 O7 Dy1 2_757 . 106.22(5) ?
    C26 O8 Dy1 . . 100.17(12) ?
    C33 O13 Dy1 . . 135.20(12) ?
    C33 O14 Dy1 . 2_757 133.49(13) ?
    C2 N1 C1 . . 117.54(18) ?
    C2 N1 Dy1 . . 124.43(14) ?
    C1 N1 Dy1 . . 117.88(13) ?
    C11 N2 C12 . . 118.20(18) ?
    C11 N2 Dy1 . . 120.97(13) ?
    C12 N2 Dy1 . . 120.55(13) ?
    O4 N3 O3 . . 123.91(19) ?
    O4 N3 C15 . . 118.31(19) ?
    O3 N3 C15 . . 117.78(18) ?
    O6 N4 O5 . . 124.60(19) ?
    O6 N4 C17 . . 118.01(17) ?
    O5 N4 C17 . . 117.39(19) ?
    O9 N5 O10 . . 124.19(19) ?
    O9 N5 C22 . . 117.89(18) ?
    O10 N5 C22 . . 117.9(2) ?
    O12 N6 O11 . . 124.3(2) ?
    O12 N6 C24 . . 118.18(17) ?
    O11 N6 C24 . . 117.53(19) ?
    O16 N7 O15 . . 124.06(18) ?
    O16 N7 C29 . . 118.20(17) ?
    O15 N7 C29 . . 117.72(17) ?
    O17 N8 O18 . . 124.96(19) ?
    O17 N8 C31 . . 117.57(19) ?
    O18 N8 C31 . . 117.47(18) ?
    N1 C1 C5 . . 122.7(2) ?
    N1 C1 C12 . . 117.96(18) ?
    C5 C1 C12 . . 119.38(19) ?
    N1 C2 C3 . . 123.4(2) ?
    N1 C2 H2 . . 118.3 ?
    C3 C2 H2 . . 118.3 ?
    C4 C3 C2 . . 119.1(2) ?
    C4 C3 H3A . . 120.4 ?
    C2 C3 H3A . . 120.4 ?
    C3 C4 C5 . . 119.7(2) ?
    C3 C4 H4 . . 120.1 ?
    C5 C4 H4 . . 120.1 ?
    C4 C5 C1 . . 117.5(2) ?
    C4 C5 C6 . . 123.7(2) ?
    C1 C5 C6 . . 118.8(2) ?
    C7 C6 C5 . . 121.7(2) ?
    C7 C6 H6A . . 119.1 ?
    C5 C6 H6A . . 119.1 ?
    C6 C7 C8 . . 121.1(2) ?
    C6 C7 H7 . . 119.5 ?
    C8 C7 H7 . . 119.5 ?
    C9 C8 C12 . . 117.9(2) ?
    C9 C8 C7 . . 123.3(2) ?
    C12 C8 C7 . . 118.9(2) ?
    C10 C9 C8 . . 119.5(2) ?
    C10 C9 H9A . . 120.2 ?
    C8 C9 H9A . . 120.2 ?
    C9 C10 C11 . . 118.9(2) ?
    C9 C10 H10A . . 120.6 ?
    C11 C10 H10A . . 120.6 ?
    N2 C11 C10 . . 123.4(2) ?
    N2 C11 H11 . . 118.3 ?
    C10 C11 H11 . . 118.3 ?
    N2 C12 C8 . . 122.0(2) ?
    N2 C12 C1 . . 117.75(18) ?
    C8 C12 C1 . . 120.21(19) ?
    C18 C13 C14 . . 120.33(18) ?
    C18 C13 C19 . . 119.01(18) ?
    C14 C13 C19 . . 120.65(18) ?
    C15 C14 C13 . . 118.76(19) ?
    C15 C14 H14 . . 120.6 ?
    C13 C14 H14 . . 120.6 ?
    C14 C15 C16 . . 122.8(2) ?
    C14 C15 N3 . . 119.53(19) ?
    C16 C15 N3 . . 117.71(18) ?
    C17 C16 C15 . . 116.38(19) ?
    C17 C16 H16A . . 121.8 ?
    C15 C16 H16A . . 121.8 ?
    C16 C17 C18 . . 123.46(19) ?
    C16 C17 N4 . . 117.99(18) ?
    C18 C17 N4 . . 118.54(19) ?
    C17 C18 C13 . . 118.28(19) ?
    C17 C18 H18 . . 120.9 ?
    C13 C18 H18 . . 120.9 ?
    O1 C19 O2 . . 122.14(18) ?
    O1 C19 C13 . . 118.19(18) ?
    O2 C19 C13 . . 119.66(18) ?
    O1 C19 Dy1 . . 59.36(10) ?
    O2 C19 Dy1 . . 63.16(10) ?
    C13 C19 Dy1 . . 172.09(13) ?
    C21 C20 C25 . . 120.43(18) ?
    C21 C20 C26 . . 118.89(18) ?
    C25 C20 C26 . . 120.47(18) ?
    C22 C21 C20 . . 119.00(19) ?
    C22 C21 H21 . . 120.5 ?
    C20 C21 H21 . . 120.5 ?
    C21 C22 C23 . . 122.4(2) ?
    C21 C22 N5 . . 118.0(2) ?
    C23 C22 N5 . . 119.59(19) ?
    C24 C23 C22 . . 116.61(19) ?
    C24 C23 H23 . . 121.7 ?
    C22 C23 H23 . . 121.7 ?
    C23 C24 C25 . . 123.4(2) ?
    C23 C24 N6 . . 118.17(19) ?
    C25 C24 N6 . . 118.37(19) ?
    C24 C25 C20 . . 118.00(19) ?
    C24 C25 H25 . . 121.0 ?
    C20 C25 H25 . . 121.0 ?
    O8 C26 O7 . . 123.07(18) ?
    O8 C26 C20 . . 117.14(17) ?
    O7 C26 C20 . . 119.71(17) ?
    O8 C26 Dy1 . . 54.96(10) ?
    O7 C26 Dy1 . . 69.83(10) ?
    C20 C26 Dy1 . . 161.56(13) ?
    C32 C27 C28 . . 119.90(18) ?
    C32 C27 C33 . . 119.84(18) ?
    C28 C27 C33 . . 120.22(17) ?
    C29 C28 C27 . . 119.12(18) ?
    C29 C28 H28 . . 120.4 ?
    C27 C28 H28 . . 120.4 ?
    C28 C29 C30 . . 122.62(19) ?
    C28 C29 N7 . . 119.01(18) ?
    C30 C29 N7 . . 118.31(18) ?
    C31 C30 C29 . . 116.52(19) ?
    C31 C30 H30 . . 121.7 ?
    C29 C30 H30 . . 121.7 ?
    C30 C31 C32 . . 123.41(19) ?
    C30 C31 N8 . . 117.68(19) ?
    C32 C31 N8 . . 118.90(19) ?
    C31 C32 C27 . . 118.40(19) ?
    C31 C32 H32 . . 120.8 ?
    C27 C32 H32 . . 120.8 ?
    O14 C33 O13 . . 126.95(19) ?
    O14 C33 C27 . . 116.68(17) ?
    O13 C33 C27 . . 116.36(17) ?
loop_
    _geom_torsion_atom_site_label_1
    _geom_torsion_atom_site_label_2
    _geom_torsion_atom_site_label_3
    _geom_torsion_atom_site_label_4
    _geom_torsion_site_symmetry_1
    _geom_torsion_site_symmetry_2
    _geom_torsion_site_symmetry_3
    _geom_torsion_site_symmetry_4
    _geom_torsion
    _geom_torsion_publ_flag
    O14 Dy1 O1 C19 2_757 . . . 151.62(13) ?
    O7 Dy1 O1 C19 2_757 . . . 75.66(12) ?
    O13 Dy1 O1 C19 . . . . 14.09(15) ?
    O8 Dy1 O1 C19 . . . . -143.01(11) ?
    O2 Dy1 O1 C19 . . . . -3.93(11) ?
    N2 Dy1 O1 C19 . . . . -66.19(12) ?
    N1 Dy1 O1 C19 . . . . -127.46(13) ?
    O7 Dy1 O1 C19 . . . . 132.03(11) ?
    C26 Dy1 O1 C19 . . . . 173.81(11) ?
    O14 Dy1 O2 C19 2_757 . . . -25.03(13) ?
    O7 Dy1 O2 C19 2_757 . . . -87.70(11) ?
    O13 Dy1 O2 C19 . . . . -163.95(12) ?
    O1 Dy1 O2 C19 . . . . 3.92(11) ?
    O8 Dy1 O2 C19 . . . . 137.48(12) ?
    N2 Dy1 O2 C19 . . . . 117.20(12) ?
    N1 Dy1 O2 C19 . . . . 60.54(12) ?
    O7 Dy1 O2 C19 . . . . -124.20(11) ?
    C26 Dy1 O2 C19 . . . . -172.44(14) ?
    O14 Dy1 O7 C26 2_757 . . . 99.42(11) ?
    O7 Dy1 O7 C26 2_757 . . . 179.69(13) ?
    O13 Dy1 O7 C26 . . . . -99.87(11) ?
    O1 Dy1 O7 C26 . . . . 120.03(11) ?
    O8 Dy1 O7 C26 . . . . -7.99(10) ?
    O2 Dy1 O7 C26 . . . . -142.97(11) ?
    N2 Dy1 O7 C26 . . . . -38.96(12) ?
    N1 Dy1 O7 C26 . . . . 32.23(12) ?
    C19 Dy1 O7 C26 . . . . 164.97(12) ?
    O14 Dy1 O7 Dy1 2_757 . . 2_757 -80.26(6) ?
    O7 Dy1 O7 Dy1 2_757 . . 2_757 0.0 ?
    O13 Dy1 O7 Dy1 . . . 2_757 80.44(6) ?
    O1 Dy1 O7 Dy1 . . . 2_757 -59.66(9) ?
    O8 Dy1 O7 Dy1 . . . 2_757 172.32(8) ?
    O2 Dy1 O7 Dy1 . . . 2_757 37.35(10) ?
    N2 Dy1 O7 Dy1 . . . 2_757 141.36(6) ?
    N1 Dy1 O7 Dy1 . . . 2_757 -147.46(5) ?
    C19 Dy1 O7 Dy1 . . . 2_757 -14.72(13) ?
    C26 Dy1 O7 Dy1 . . . 2_757 -179.69(13) ?
    O14 Dy1 O8 C26 2_757 . . . -53.49(12) ?
    O7 Dy1 O8 C26 2_757 . . . 16.95(14) ?
    O13 Dy1 O8 C26 . . . . 80.52(12) ?
    O1 Dy1 O8 C26 . . . . -115.11(13) ?
    O2 Dy1 O8 C26 . . . . 140.91(12) ?
    N2 Dy1 O8 C26 . . . . 160.86(13) ?
    N1 Dy1 O8 C26 . . . . -131.10(13) ?
    O7 Dy1 O8 C26 . . . . 8.14(11) ?
    C19 Dy1 O8 C26 . . . . -162.75(14) ?
    O14 Dy1 O13 C33 2_757 . . . -8.6(2) ?
    O7 Dy1 O13 C33 2_757 . . . 45.06(18) ?
    O1 Dy1 O13 C33 . . . . 109.74(18) ?
    O8 Dy1 O13 C33 . . . . -84.17(18) ?
    O2 Dy1 O13 C33 . . . . 124.29(18) ?
    N2 Dy1 O13 C33 . . . . -162.27(19) ?
    N1 Dy1 O13 C33 . . . . -128.25(17) ?
    O7 Dy1 O13 C33 . . . . -32.85(17) ?
    C19 Dy1 O13 C33 . . . . 116.54(18) ?
    C26 Dy1 O13 C33 . . . . -58.74(18) ?
    O14 Dy1 N1 C2 2_757 . . . 7.15(15) ?
    O7 Dy1 N1 C2 2_757 . . . -21.6(2) ?
    O13 Dy1 N1 C2 . . . . 145.80(14) ?
    O1 Dy1 N1 C2 . . . . -70.76(16) ?
    O8 Dy1 N1 C2 . . . . 99.30(16) ?
    O2 Dy1 N1 C2 . . . . -115.25(16) ?
    N2 Dy1 N1 C2 . . . . -177.03(17) ?
    O7 Dy1 N1 C2 . . . . 67.58(16) ?
    C19 Dy1 N1 C2 . . . . -91.89(16) ?
    C26 Dy1 N1 C2 . . . . 80.80(16) ?
    O14 Dy1 N1 C1 2_757 . . . -168.30(14) ?
    O7 Dy1 N1 C1 2_757 . . . 162.97(12) ?
    O13 Dy1 N1 C1 . . . . -29.65(17) ?
    O1 Dy1 N1 C1 . . . . 113.79(14) ?
    O8 Dy1 N1 C1 . . . . -76.15(14) ?
    O2 Dy1 N1 C1 . . . . 69.30(14) ?
    N2 Dy1 N1 C1 . . . . 7.52(13) ?
    O7 Dy1 N1 C1 . . . . -107.87(13) ?
    C19 Dy1 N1 C1 . . . . 92.66(14) ?
    C26 Dy1 N1 C1 . . . . -94.65(14) ?
    O14 Dy1 N2 C11 2_757 . . . -175.70(13) ?
    O7 Dy1 N2 C11 2_757 . . . 18.05(19) ?
    O13 Dy1 N2 C11 . . . . -28.27(14) ?
    O1 Dy1 N2 C11 . . . . 108.70(15) ?
    O8 Dy1 N2 C11 . . . . -108.59(15) ?
    O2 Dy1 N2 C11 . . . . 60.17(15) ?
    N1 Dy1 N2 C11 . . . . 177.62(16) ?
    O7 Dy1 N2 C11 . . . . -84.71(15) ?
    C19 Dy1 N2 C11 . . . . 84.11(15) ?
    C26 Dy1 N2 C11 . . . . -100.55(15) ?
    O14 Dy1 N2 C12 2_757 . . . -1.93(18) ?
    O7 Dy1 N2 C12 2_757 . . . -168.19(12) ?
    O13 Dy1 N2 C12 . . . . 145.49(14) ?
    O1 Dy1 N2 C12 . . . . -77.54(14) ?
    O8 Dy1 N2 C12 . . . . 65.18(14) ?
    O2 Dy1 N2 C12 . . . . -126.07(14) ?
    N1 Dy1 N2 C12 . . . . -8.62(13) ?
    O7 Dy1 N2 C12 . . . . 89.06(14) ?
    C19 Dy1 N2 C12 . . . . -102.13(14) ?
    C26 Dy1 N2 C12 . . . . 73.21(14) ?
    C2 N1 C1 C5 . . . . -1.3(3) ?
    Dy1 N1 C1 C5 . . . . 174.49(14) ?
    C2 N1 C1 C12 . . . . 177.97(18) ?
    Dy1 N1 C1 C12 . . . . -6.3(2) ?
    C1 N1 C2 C3 . . . . 0.7(3) ?
    Dy1 N1 C2 C3 . . . . -174.77(15) ?
    N1 C2 C3 C4 . . . . 0.7(3) ?
    C2 C3 C4 C5 . . . . -1.5(3) ?
    C3 C4 C5 C1 . . . . 0.9(3) ?
    C3 C4 C5 C6 . . . . -178.8(2) ?
    N1 C1 C5 C4 . . . . 0.5(3) ?
    C12 C1 C5 C4 . . . . -178.73(18) ?
    N1 C1 C5 C6 . . . . -179.83(19) ?
    C12 C1 C5 C6 . . . . 0.9(3) ?
    C4 C5 C6 C7 . . . . 178.9(2) ?
    C1 C5 C6 C7 . . . . -0.7(3) ?
    C5 C6 C7 C8 . . . . 0.1(4) ?
    C6 C7 C8 C9 . . . . -179.0(2) ?
    C6 C7 C8 C12 . . . . 0.2(3) ?
    C12 C8 C9 C10 . . . . -2.2(3) ?
    C7 C8 C9 C10 . . . . 177.1(2) ?
    C8 C9 C10 C11 . . . . 0.9(3) ?
    C12 N2 C11 C10 . . . . -2.7(3) ?
    Dy1 N2 C11 C10 . . . . 171.18(15) ?
    C9 C10 C11 N2 . . . . 1.7(3) ?
    C11 N2 C12 C8 . . . . 1.3(3) ?
    Dy1 N2 C12 C8 . . . . -172.66(14) ?
    C11 N2 C12 C1 . . . . -176.93(17) ?
    Dy1 N2 C12 C1 . . . . 9.1(2) ?
    C9 C8 C12 N2 . . . . 1.1(3) ?
    C7 C8 C12 N2 . . . . -178.17(19) ?
    C9 C8 C12 C1 . . . . 179.28(18) ?
    C7 C8 C12 C1 . . . . 0.0(3) ?
    N1 C1 C12 N2 . . . . -1.6(3) ?
    C5 C1 C12 N2 . . . . 177.65(17) ?
    N1 C1 C12 C8 . . . . -179.85(18) ?
    C5 C1 C12 C8 . . . . -0.6(3) ?
    C18 C13 C14 C15 . . . . 0.3(3) ?
    C19 C13 C14 C15 . . . . 179.34(18) ?
    C13 C14 C15 C16 . . . . 0.8(3) ?
    C13 C14 C15 N3 . . . . -179.69(18) ?
    O4 N3 C15 C14 . . . . 179.0(2) ?
    O3 N3 C15 C14 . . . . -0.8(3) ?
    O4 N3 C15 C16 . . . . -1.6(3) ?
    O3 N3 C15 C16 . . . . 178.6(2) ?
    C14 C15 C16 C17 . . . . -1.1(3) ?
    N3 C15 C16 C17 . . . . 179.44(18) ?
    C15 C16 C17 C18 . . . . 0.2(3) ?
    C15 C16 C17 N4 . . . . 179.58(18) ?
    O6 N4 C17 C16 . . . . 153.44(19) ?
    O5 N4 C17 C16 . . . . -27.0(3) ?
    O6 N4 C17 C18 . . . . -27.1(3) ?
    O5 N4 C17 C18 . . . . 152.43(19) ?
    C16 C17 C18 C13 . . . . 0.9(3) ?
    N4 C17 C18 C13 . . . . -178.48(17) ?
    C14 C13 C18 C17 . . . . -1.2(3) ?
    C19 C13 C18 C17 . . . . 179.82(17) ?
    Dy1 O1 C19 O2 . . . . 7.4(2) ?
    Dy1 O1 C19 C13 . . . . -171.36(15) ?
    Dy1 O2 C19 O1 . . . . -7.11(19) ?
    Dy1 O2 C19 C13 . . . . 171.61(16) ?
    C18 C13 C19 O1 . . . . 2.3(3) ?
    C14 C13 C19 O1 . . . . -176.74(18) ?
    C18 C13 C19 O2 . . . . -176.48(18) ?
    C14 C13 C19 O2 . . . . 4.5(3) ?
    O14 Dy1 C19 O1 2_757 . . . -27.75(12) ?
    O7 Dy1 C19 O1 2_757 . . . -100.33(12) ?
    O13 Dy1 C19 O1 . . . . -169.84(11) ?
    O8 Dy1 C19 O1 . . . . 79.41(19) ?
    O2 Dy1 C19 O1 . . . . 173.01(19) ?
    N2 Dy1 C19 O1 . . . . 114.64(12) ?
    N1 Dy1 C19 O1 . . . . 49.92(12) ?
    O7 Dy1 C19 O1 . . . . -85.92(15) ?
    O14 Dy1 C19 O2 2_757 . . . 159.24(11) ?
    O7 Dy1 C19 O2 2_757 . . . 86.66(11) ?
    O13 Dy1 C19 O2 . . . . 17.15(12) ?
    O1 Dy1 C19 O2 . . . . -173.01(19) ?
    O8 Dy1 C19 O2 . . . . -93.60(18) ?
    N2 Dy1 C19 O2 . . . . -58.36(11) ?
    N1 Dy1 C19 O2 . . . . -123.08(11) ?
    O7 Dy1 C19 O2 . . . . 101.07(14) ?
    C25 C20 C21 C22 . . . . -0.5(3) ?
    C26 C20 C21 C22 . . . . -175.35(18) ?
    C20 C21 C22 C23 . . . . 3.1(3) ?
    C20 C21 C22 N5 . . . . -176.46(18) ?
    O9 N5 C22 C21 . . . . 2.3(3) ?
    O10 N5 C22 C21 . . . . -179.54(19) ?
    O9 N5 C22 C23 . . . . -177.3(2) ?
    O10 N5 C22 C23 . . . . 0.9(3) ?
    C21 C22 C23 C24 . . . . -2.8(3) ?
    N5 C22 C23 C24 . . . . 176.79(19) ?
    C22 C23 C24 C25 . . . . -0.2(3) ?
    C22 C23 C24 N6 . . . . 178.21(19) ?
    O12 N6 C24 C23 . . . . 162.5(2) ?
    O11 N6 C24 C23 . . . . -19.1(3) ?
    O12 N6 C24 C25 . . . . -19.1(3) ?
    O11 N6 C24 C25 . . . . 159.4(2) ?
    C23 C24 C25 C20 . . . . 2.6(3) ?
    N6 C24 C25 C20 . . . . -175.74(18) ?
    C21 C20 C25 C24 . . . . -2.3(3) ?
    C26 C20 C25 C24 . . . . 172.53(18) ?
    Dy1 O8 C26 O7 . . . . -16.4(2) ?
    Dy1 O8 C26 C20 . . . . 160.48(14) ?
    Dy1 O7 C26 O8 2_757 . . . -167.3(5) ?
    Dy1 O7 C26 O8 . . . . 14.28(18) ?
    Dy1 O7 C26 C20 2_757 . . . 15.9(8) ?
    Dy1 O7 C26 C20 . . . . -162.55(16) ?
    Dy1 O7 C26 Dy1 2_757 . . . 178.4(7) ?
    C21 C20 C26 O8 . . . . 40.1(3) ?
    C25 C20 C26 O8 . . . . -134.8(2) ?
    C21 C20 C26 O7 . . . . -142.91(19) ?
    C25 C20 C26 O7 . . . . 42.2(3) ?
    C21 C20 C26 Dy1 . . . . 99.9(4) ?
    C25 C20 C26 Dy1 . . . . -74.9(5) ?
    O14 Dy1 C26 O8 2_757 . . . 123.04(12) ?
    O7 Dy1 C26 O8 2_757 . . . -165.68(12) ?
    O13 Dy1 C26 O8 . . . . -93.42(12) ?
    O1 Dy1 C26 O8 . . . . 100.63(14) ?
    O2 Dy1 C26 O8 . . . . -84.67(19) ?
    N2 Dy1 C26 O8 . . . . -18.82(13) ?
    N1 Dy1 C26 O8 . . . . 45.05(12) ?
    O7 Dy1 C26 O8 . . . . -165.38(19) ?
    O14 Dy1 C26 O7 2_757 . . . -71.58(11) ?
    O7 Dy1 C26 O7 2_757 . . . -0.30(13) ?
    O13 Dy1 C26 O7 . . . . 71.95(11) ?
    O1 Dy1 C26 O7 . . . . -93.99(13) ?
    O8 Dy1 C26 O7 . . . . 165.38(19) ?
    O2 Dy1 C26 O7 . . . . 80.71(18) ?
    N2 Dy1 C26 O7 . . . . 146.55(11) ?
    N1 Dy1 C26 O7 . . . . -149.57(11) ?
    O14 Dy1 C26 C20 2_757 . . . 53.0(4) ?
    O7 Dy1 C26 C20 2_757 . . . 124.3(4) ?
    O13 Dy1 C26 C20 . . . . -163.5(4) ?
    O1 Dy1 C26 C20 . . . . 30.6(5) ?
    O8 Dy1 C26 C20 . . . . -70.0(4) ?
    O2 Dy1 C26 C20 . . . . -154.7(4) ?
    N2 Dy1 C26 C20 . . . . -88.9(4) ?
    N1 Dy1 C26 C20 . . . . -25.0(4) ?
    O7 Dy1 C26 C20 . . . . 124.6(5) ?
    C32 C27 C28 C29 . . . . -1.7(3) ?
    C33 C27 C28 C29 . . . . -179.22(18) ?
    C27 C28 C29 C30 . . . . 0.9(3) ?
    C27 C28 C29 N7 . . . . 178.08(18) ?
    O16 N7 C29 C28 . . . . -178.27(19) ?
    O15 N7 C29 C28 . . . . 0.1(3) ?
    O16 N7 C29 C30 . . . . -0.9(3) ?
    O15 N7 C29 C30 . . . . 177.42(19) ?
    C28 C29 C30 C31 . . . . 0.0(3) ?
    N7 C29 C30 C31 . . . . -177.21(18) ?
    C29 C30 C31 C32 . . . . -0.1(3) ?
    C29 C30 C31 N8 . . . . 179.07(18) ?
    O17 N8 C31 C30 . . . . 8.0(3) ?
    O18 N8 C31 C30 . . . . -172.3(2) ?
    O17 N8 C31 C32 . . . . -172.78(19) ?
    O18 N8 C31 C32 . . . . 6.9(3) ?
    C30 C31 C32 C27 . . . . -0.7(3) ?
    N8 C31 C32 C27 . . . . -179.90(18) ?
    C28 C27 C32 C31 . . . . 1.6(3) ?
    C33 C27 C32 C31 . . . . 179.17(18) ?
    Dy1 O14 C33 O13 2_757 . . . 50.0(3) ?
    Dy1 O14 C33 C27 2_757 . . . -128.83(16) ?
    Dy1 O13 C33 O14 . . . . -27.4(3) ?
    Dy1 O13 C33 C27 . . . . 151.46(13) ?
    C32 C27 C33 O14 . . . . 9.9(3) ?
    C28 C27 C33 O14 . . . . -172.54(18) ?
    C32 C27 C33 O13 . . . . -169.07(18) ?
    C28 C27 C33 O13 . . . . 8.5(3) ?
data_global
_journal_date_recd_electronic     2010-11-16
_journal_date_accepted     2010-12-11
_journal_name_full     'Acta Crystallographica, Section E'
_journal_year     2011
_journal_volume     67
_journal_issue      1
_journal_page_first     m102
_journal_page_last     m102
_journal_paper_category     QM
_journal_coeditor_code     IM2251
_publ_contact_author_name     'Chun-Hua Dong'
_publ_contact_author_address
;
Department of Chemistry
Handan College
Handan , Hebei 056005
People's Republic of China
;
_publ_contact_author_email     dong_chunhua@126.com
_publ_contact_author_fax     86-310-6260302
_publ_contact_author_phone     86-310-6260302
_publ_section_title
;\
Bis(\m-3,5-dinitrobenzoato-\k^2^<i>O</i>^1^:<i>O</i>^1'^)bis(\m-3,5-\
dinitrobenzoato)-\k^3^<i>O</i>^1^,<i>O</i>^1'^:<i>O</i>^1^;\k^3^<i>O</i>^1^:\
<i>O</i>^1^,<i>O</i>^1'^-bis[(3,5-dinitrobenzoato-\k^2^<i>O</i>^1^,\
<i>O</i>^1'^)(1,10-phenanthroline-\k^2^<i>N</i>,<i>N</i>)dysprosium(III)]
;
loop_
    _publ_author_name
    _publ_author_address
    'Chun-Hua Dong'
;
Department of Chemistry
Handan College
Handan, Hebei 056005
People's Republic of China
;
    'Da-Hai Zhang'
;
Department of Chemistry
Handan College
Handan, Hebei 056005
People's Republic of China
;
    'Ning Ren'
;
Department of Chemistry
Handan College
Handan, Hebei 056005
People's Republic of China
;
    'Gai-Qing Xi'
;
Department of Chemistry
Handan College
Handan, Hebei 056005
People's Republic of China
;
    'Juan-Juan Hao'
;
Department of Chemistry
Handan College
Handan, Hebei 056005
People's Republic of China
;
