# Supplementary material for: Bis(μ-3,5-dinitro­benzoato-κ2 O 1:O 1′)bis­(μ-3,5-dinitro­benzoato)-κ3 O 1,O 1′:O 1;κ3 O 1:O 1,O 1′-bis­[(3,5-dinitro­benzoato-κ2 O 1,O 1′)(1,10-phenanthroline-κ2 N,N)dysprosium(III)]
Source: Acta Crystallogr Sect E Struct Rep Online. 2010 Dec 18;67(Pt 1):m102. doi: 10.1107/S1600536810052001 (PMC3050390; doi:10.1107/S1600536810052001)
Supplement: Supplementary file 2 [file e-67-0m102-Isup2.hkl]

#
# h,k,l, Fc-squared, Fo-squared, sigma(Fo-squared) and status flag
#
data_I
_shelx_title '[Dy(3,5-DNBA)~3~(phen)]~2~ in P-1'
_shelx_refln_list_code          4
_shelx_F_calc_maximum      132.34
_exptl_crystal_F_000      962.00
_reflns_d_resolution_high  0.8407
 
loop_
 _symmetry_equiv_pos_as_xyz
 'x, y, z'
 '-x, -y, -z'
 
_cell_length_a    11.9569
_cell_length_b    12.8636
_cell_length_c     13.1187
_cell_angle_alpha  104.241
_cell_angle_beta   113.965
_cell_angle_gamma  100.456
 
_shelx_F_squared_multiplier     1.000
 
loop_
 _refln_index_h
 _refln_index_k
 _refln_index_l
 _refln_F_squared_calc
 _refln_F_squared_meas
 _refln_F_squared_sigma
 _refln_observed_status
 2   0   0       79.63       87.61      3.84 o 
   5   0   0     4962.79     4989.74     47.86 o 
   6   0   0       92.66      100.50      4.22 o 
   7   0   0     4949.82     4990.60     51.61 o 
   8   0   0     6830.43     6732.65     77.58 o 
   9   0   0     2706.07     2699.81     54.63 o 
  10   0   0      161.54      165.80     12.74 o 
  11   0   0     2217.53     2314.10     53.58 o 
  12   0   0     1965.71     2097.50     52.18 o 
 -12   1   0     1320.96     1271.80     38.92 o 
 -11   1   0     1372.75     1369.89     38.57 o 
 -10   1   0      302.60      307.35     17.10 o 
  -9   1   0     5879.55     5727.91     95.12 o 
  -8   1   0    10416.92    10273.38    150.62 o 
  -7   1   0     2114.49     2146.86     29.72 o 
  -6   1   0      481.21      507.20     23.91 o 
  -5   1   0     4060.69     3775.90     41.95 o 
  -3   1   0       22.20       30.92      3.93 o 
  -2   1   0     1070.82     1013.11     28.62 o 
   2   1   0     3459.72     3514.81     39.71 o 
   3   1   0     1803.83     1723.33     41.68 o 
   5   1   0     2306.74     2447.38     24.17 o 
   6   1   0      208.57      204.85      5.86 o 
   7   1   0     8521.09     8463.64     93.76 o 
   8   1   0     7802.30     7799.02     67.80 o 
   9   1   0      755.12      797.20     17.88 o 
  10   1   0     1346.75     1349.82     36.83 o 
  11   1   0     4018.69     3955.21     76.62 o 
  12   1   0     1893.81     1968.00     50.44 o 
 -12   2   0     1657.95     1643.73     45.38 o 
 -11   2   0      544.62      523.24     23.04 o 
 -10   2   0      314.35      290.24     16.23 o 
  -9   2   0    11528.34    11398.92    168.07 o 
  -8   2   0     1315.81     1304.79     32.64 o 
  -7   2   0     1251.94     1254.87     30.37 o 
  -6   2   0     1322.11     1203.39     28.10 o 
  -4   2   0     5074.13     4907.97     72.78 o 
  -3   2   0     2952.88     2680.79     42.41 o 
   1   2   0       27.56       26.14      3.05 o 
   4   2   0     8874.93     9044.33    124.61 o 
   5   2   0       14.91       24.27      2.57 o 
   6   2   0     6935.90     7134.62     60.44 o 
   7   2   0     9636.73     9739.44     80.87 o 
   8   2   0     3134.18     3146.71     33.32 o 
   9   2   0       27.38       24.20      5.15 o 
  10   2   0     1000.13     1032.84     22.46 o 
  11   2   0     3791.94     3877.02     76.10 o 
 -12   3   0      828.96      854.67     31.59 o 
 -11   3   0       20.36       23.74      7.33 o 
 -10   3   0     3567.05     3456.40     67.72 o 
  -9   3   0     3073.91     3039.27     60.21 o 
  -8   3   0      678.84      657.11     22.34 o 
  -7   3   0      502.93      561.46     19.37 o 
  -6   3   0     6895.21     6961.66    104.54 o 
  -5   3   0     9284.30     8756.01    124.79 o 
  -4   3   0      912.67      921.69     21.12 o 
  -1   3   0      546.17      522.54     12.57 o 
   0   3   0       83.33      137.92     12.22 o 
   1   3   0      722.54      792.36     30.37 o 
   4   3   0       19.04       28.50      5.89 o 
   5   3   0     1240.06     1235.37     15.29 o 
   6   3   0     1802.09     1780.41     27.02 o 
   7   3   0     4159.14     4330.35     41.43 o 
   8   3   0     1064.33     1119.82     17.04 o 
   9   3   0      802.37      798.27     36.48 o 
  10   3   0     2596.72     2632.26     62.31 o 
 -12   4   0      258.37      253.59     17.63 o 
 -11   4   0     1117.12     1044.91     33.68 o 
 -10   4   0     2734.12     2588.63     56.55 o 
  -9   4   0     3853.05     3627.96     68.94 o 
  -8   4   0     1705.72     1682.47     39.62 o 
  -7   4   0     3595.09     3677.53     65.10 o 
  -6   4   0    10756.32    10881.44    155.33 o 
  -4   4   0      469.78      566.53     17.63 o 
  -3   4   0     1547.62     1579.32     31.59 o 
  -2   4   0     8497.16     8654.26    120.43 o 
  -1   4   0     7070.57     6861.48     96.17 o 
   0   4   0     1449.51     1578.69     19.56 o 
   1   4   0     1912.82     1935.25     37.87 o 
   3   4   0     6602.95     6568.30     53.68 o 
   4   4   0     2682.99     2915.20     27.75 o 
   5   4   0     4227.89     4394.71     56.28 o 
   6   4   0     3952.15     4011.70     38.11 o 
   7   4   0     2822.21     2837.31     38.48 o 
   8   4   0        9.83       14.61      4.55 o 
   9   4   0     2479.48     2561.78     38.74 o 
  10   4   0     2732.07     2879.05     62.13 o 
 -12   5   0       18.54       21.82      7.85 o 
 -11   5   0     1249.77     1307.23     39.27 o 
 -10   5   0     4725.27     4644.95     85.87 o 
  -9   5   0     2092.14     2155.45     49.22 o 
  -8   5   0       54.30       60.21      8.55 o 
  -7   5   0     3613.37     3539.82     64.23 o 
  -6   5   0     6234.40     6355.17     99.13 o 
  -5   5   0     5074.79     5017.05     82.20 o 
  -4   5   0     5783.61     6322.36     97.21 o 
  -2   5   0     2292.94     2229.10     40.49 o 
  -1   5   0     7032.17     7111.41    101.58 o 
   0   5   0     5308.31     5897.09    111.44 o 
   3   5   0     1943.50     1920.70     28.10 o 
   4   5   0     6296.23     6921.42     58.89 o 
   5   5   0     2518.95     2549.06     33.99 o 
   6   5   0     2333.99     2363.47     33.50 o 
   7   5   0      724.56      727.56     17.14 o 
   8   5   0     1010.07     1020.89     21.99 o 
   9   5   0     1890.76     1959.63     48.52 o 
  10   5   0     3047.93     3155.86     67.72 o 
 -12   6   0       28.75       38.40      9.42 o 
 -11   6   0     3278.82     3238.23     69.46 o 
 -10   6   0     2812.21     2860.38     62.31 o 
  -9   6   0     2066.56     2038.69     48.17 o 
  -8   6   0       60.05       51.49      8.03 o 
  -7   6   0     6134.68     6095.47     99.13 o 
  -6   6   0     6156.27     6359.19    100.35 o 
  -5   6   0     1273.50     1195.18     31.42 o 
  -4   6   0       38.12       48.87      7.16 o 
  -3   6   0    10001.30    10569.03    150.97 o 
  -1   6   0     2066.39     2101.58     20.99 o 
   0   6   0     1465.25     1412.85     15.38 o 
   1   6   0     6688.23     6591.63     54.23 o 
   2   6   0     6182.28     6143.91     86.57 o 
   3   6   0     1204.07     1198.01     19.65 o 
   4   6   0     6195.48     6250.11     68.05 o 
   5   6   0     4100.06     4182.82     50.28 o 
   6   6   0     1005.91     1130.11     28.19 o 
   7   6   0       14.87       18.67      7.33 o 
   8   6   0     1107.37     1116.82     34.91 o 
   9   6   0     2138.23     2166.10     53.23 o 
 -12   7   0      237.87      260.05     19.02 o 
 -11   7   0     2541.34     2614.99     61.78 o 
 -10   7   0     3804.13     3817.68     76.79 o 
  -9   7   0        3.25        8.03      5.58 o 
  -8   7   0      753.17      777.71     26.70 o 
  -7   7   0     5685.36     5707.31     95.47 o 
  -6   7   0     5608.14     5592.47     95.47 o 
  -5   7   0       21.11       27.05      6.28 o 
  -4   7   0     1374.66     1363.78     34.03 o 
  -3   7   0    11065.03    11438.40    113.18 o 
  -1   7   0     2870.28     3200.06     34.03 o 
   0   7   0      320.99      337.06      6.65 o 
   1   7   0     6252.69     6437.70     60.51 o 
   2   7   0     2843.88     2791.39     59.95 o 
   3   7   0      124.30      127.41      7.06 o 
   4   7   0     2195.05     2195.31     43.81 o 
   5   7   0     4388.73     4436.99     53.95 o 
   6   7   0      358.02      365.99     19.20 o 
   7   7   0      803.69      788.35     29.15 o 
   8   7   0      713.84      831.64     30.72 o 
 -12   8   0      416.84      453.08     24.78 o 
 -11   8   0     3282.81     3245.74     71.91 o 
 -10   8   0      540.33      572.98     25.83 o 
  -9   8   0       11.78       20.42      6.81 o 
  -8   8   0      115.76      114.32     11.69 o 
  -7   8   0     7983.04     7920.79     90.29 o 
  -6   8   0     1847.62     1903.43     46.60 o 
  -5   8   0      220.78      219.56     14.49 o 
  -4   8   0      639.92      666.53     24.09 o 
  -3   8   0    11733.35    12278.72    122.18 o 
  -2   8   0     1198.53     1198.42     15.59 o 
  -1   8   0      512.61      526.25      9.35 o 
   0   8   0     7094.06     7210.25     76.88 o 
   1   8   0     4326.98     4566.61     53.37 o 
   2   8   0     1594.86     1614.38     25.58 o 
   3   8   0     1918.26     1961.60     39.88 o 
   4   8   0     7443.25     7521.86     82.61 o 
   5   8   0     6603.70     6796.38    112.40 o 
   6   8   0      129.33      118.33     13.61 o 
   7   8   0        8.13       -0.52      7.50 o 
   8   8   0      231.70      325.15     21.12 o 
 -12   9   0     1610.62     1768.34     52.18 o 
 -11   9   0      742.85      740.01     30.89 o 
 -10   9   0       31.40       38.57      9.42 o 
  -9   9   0      627.37      662.87     27.23 o 
  -8   9   0     5232.09     5259.64     94.42 o 
  -7   9   0     2452.48     2437.14     57.59 o 
  -6   9   0      621.85      685.90     27.05 o 
  -5   9   0      490.04      486.33     12.82 o 
  -4   9   0     4871.09     4978.57     58.02 o 
  -3   9   0     1141.51     1110.01     20.32 o 
  -2   9   0      130.70      115.42      5.03 o 
  -1   9   0     1868.27     1924.14     29.27 o 
   0   9   0     2883.05     2972.05     39.67 o 
   1   9   0     5419.28     5534.08     63.93 o 
   2   9   0       91.18       86.41      6.90 o 
   3   9   0      387.25      353.95     17.98 o 
   4   9   0     1020.98      998.31     31.76 o 
   5   9   0     1357.87     1325.91     38.57 o 
   7   9   0      903.77      921.17     34.21 o 
 -11  10   0      728.85      741.40     31.59 o 
 -10  10   0      777.87      757.64     30.72 o 
  -9  10   0     2128.90     2113.21     53.58 o 
  -8  10   0     6855.12     6923.44    117.63 o 
  -7  10   0     1809.43     1767.47     48.87 o 
  -6  10   0        0.80        1.40      4.89 o 
  -5  10   0     2513.76     2583.51     36.78 o 
  -4  10   0     3435.59     3513.01     45.57 o 
  -3  10   0     1094.36     1079.76     21.02 o 
  -2  10   0      445.31      454.27     13.42 o 
  -1  10   0     1722.66     1765.15     28.76 o 
   0  10   0     4487.69     4692.35     57.68 o 
   1  10   0       19.72       29.53      5.29 o 
   2  10   0      282.36      268.95     16.75 o 
   3  10   0     3277.11     3278.20     66.32 o 
   4  10   0     2458.78     2528.07     57.42 o 
   5  10   0     2315.80     2375.53     56.37 o 
   6  10   0      763.09      813.66     32.29 o 
 -11  11   0      734.97      724.13     31.76 o 
 -10  11   0       79.94       83.77     12.57 o 
  -9  11   0     2802.55     2779.39     64.58 o 
  -8  11   0     2604.02     2559.19     43.53 o 
  -7  11   0      106.07      122.52     15.36 o 
  -6  11   0      400.44      397.06     22.17 o 
  -5  11   0     1148.46     1227.66     23.64 o 
  -4  11   0     8403.91     8550.95    203.59 o 
  -3  11   0     1364.23     1374.38     25.49 o 
  -2  11   0      183.53      187.48      9.51 o 
  -1  11   0     4272.26     4351.58     99.66 o 
   0  11   0     3616.44     3807.03     70.68 o 
   1  11   0       41.46       47.30      9.08 o 
   2  11   0     1954.51     1993.83     48.17 o 
   3  11   0      294.47      296.00     18.67 o 
   4  11   0     2264.23     2266.97     55.33 o 
   5  11   0        9.09       22.17      9.08 o 
 -10  12   0      255.65      272.44     20.25 o 
  -9  12   0     2574.59     2620.57     63.35 o 
  -8  12   0     2340.27     2414.80     63.53 o 
  -7  12   0       13.23        9.60      7.85 o 
  -6  12   0      486.48      494.44     25.66 o 
  -5  12   0     3844.02     3909.30     82.03 o 
  -4  12   0     3039.70     3182.30     45.26 o 
  -3  12   0       26.83       36.29      5.89 o 
  -2  12   0     2180.89     2186.25     35.73 o 
  -1  12   0     2220.63     2144.28     48.34 o 
   0  12   0      482.95      495.32     21.99 o 
   1  12   0       13.24        3.84      6.98 o 
   2  12   0      803.53      841.06     30.89 o 
   3  12   0     1877.55     1954.39     50.96 o 
  -9  13   0     1640.01     1637.09     48.34 o 
  -8  13   0      878.40      907.91     38.05 o 
  -7  13   0       39.51       35.60     10.47 o 
  -6  13   0     2097.58     2185.99     59.34 o 
  -5  13   0     6169.61     5888.48    111.70 o 
  -4  13   0      853.18      809.67     20.59 o 
  -3  13   0        4.22        2.97      6.46 o 
  -2  13   0     1868.05     1957.01     46.08 o 
  -1  13   0     2800.70     2806.10     59.86 o 
   0  13   0      791.11      718.89     27.58 o 
   1  13   0      476.46      476.64     23.74 o 
   2  13   0     1513.49     1523.65     44.51 o 
  -7  14   0      196.43      213.10     19.90 o 
  -6  14   0     2779.52     2749.55     70.34 o 
  -5  14   0     1995.60     2109.37     59.17 o 
  -4  14   0       85.25       79.59     11.00 o 
  -3  14   0      361.01      372.62     19.72 o 
  -2  14   0     1885.99     2000.64     48.69 o 
  -1  14   0     1973.39     1941.65     48.87 o 
   0  14   0      115.80      128.28     14.14 o 
   3 -15   1       74.50       70.68     11.52 o 
  -1 -14   1      222.57      229.16     18.33 o 
   0 -14   1     2431.11     2506.43     57.94 o 
   1 -14   1     3214.55     3438.60     70.16 o 
   2 -14   1       19.08       17.98      7.85 o 
   3 -14   1      489.14      534.06     23.21 o 
   4 -14   1     2525.55     2628.43     55.50 o 
   6 -14   1        4.15        2.44      7.68 o 
   7 -14   1     1028.89     1016.81     39.97 o 
  -3 -13   1      754.65      681.54     28.97 o 
  -2 -13   1       25.93       17.80      8.73 o 
  -1 -13   1     2097.99     2109.72     51.66 o 
   0 -13   1     2936.21     2971.55     62.83 o 
   1 -13   1     2166.01     2209.55     50.79 o 
   2 -13   1      959.81      904.94     29.50 o 
   3 -13   1     4645.61     4645.30     81.68 o 
   4 -13   1     1561.22     1634.12     30.25 o 
   5 -13   1     3563.66     3403.34     75.40 o 
   6 -13   1      302.31      264.94     20.25 o 
   7 -13   1     1953.18     2021.76     56.72 o 
   8 -13   1     2105.27     2038.34     53.76 o 
   9 -13   1      467.69      452.91     24.96 o 
  -4 -12   1     1892.12     1914.07     50.79 o 
  -3 -12   1     1486.37     1439.00     41.36 o 
  -2 -12   1      251.26      248.53     16.93 o 
  -1 -12   1     2568.94     2667.00     57.77 o 
   0 -12   1     4622.98     4713.19     84.30 o 
   1 -12   1     1332.49     1298.85     35.08 o 
   2 -12   1      166.54      216.59     14.31 o 
   3 -12   1     3210.64     3395.54     47.11 o 
   4 -12   1     2800.28     2872.07     43.81 o 
   5 -12   1      531.83      594.81     28.36 o 
   6 -12   1     1302.88     1323.81     42.41 o 
   7 -12   1     2041.73     1974.96     36.74 o 
   8 -12   1     2908.45     2977.31     66.85 o 
   9 -12   1      350.46      339.29     21.29 o 
  10 -12   1     1480.46     1513.00     46.77 o 
  -5 -11   1      582.30      579.62     26.35 o 
  -4 -11   1     1891.12     1920.71     49.04 o 
  -3 -11   1        3.04       10.47      7.33 o 
  -2 -11   1      472.16      510.15     23.04 o 
  -1 -11   1     2577.21     2545.87     54.10 o 
   0 -11   1     2667.01     2758.28     55.68 o 
   1 -11   1       72.32       57.68      6.35 o 
   2 -11   1     1732.90     1767.66     46.60 o 
   3 -11   1     6061.49     6143.81     71.34 o 
   4 -11   1     2575.41     2762.20     31.52 o 
   5 -11   1     1700.18     1722.83     29.23 o 
   6 -11   1     1287.79     1318.40     40.84 o 
   7 -11   1     4742.68     4731.52     87.96 o 
   8 -11   1      594.62      667.75     27.58 o 
   9 -11   1      394.84      401.42     22.17 o 
  10 -11   1     2426.65     2422.13     61.09 o 
  11 -11   1     2268.71     2261.91     60.56 o 
  -6 -10   1      494.66      455.17     23.39 o 
  -5 -10   1     3694.65     3587.82     73.13 o 
  -4 -10   1     2106.26     2133.11     50.26 o 
  -3 -10   1     1027.27     1006.34     31.59 o 
  -2 -10   1     1238.99     1287.68     34.91 o 
  -1 -10   1    12890.93    13236.72    190.41 o 
   0 -10   1      407.79      433.27     12.96 o 
   1 -10   1      161.38      176.22     14.92 o 
   2 -10   1     2223.60     2285.39     26.11 o 
   3 -10   1     6453.77     6628.56     59.58 o 
   4 -10   1      125.07      132.91     11.87 o 
   5 -10   1      444.94      455.00     21.82 o 
   6 -10   1     1089.92     1093.43     35.26 o 
   7 -10   1     5214.97     5363.84     95.12 o 
   8 -10   1     3678.59     3815.41     76.44 o 
   9 -10   1      148.49      155.16     14.14 o 
  10 -10   1     1244.33     1176.33     39.27 o 
  11 -10   1     2619.82     2706.79     66.50 o 
  -7  -9   1      672.15      695.68     28.97 o 
  -6  -9   1     3342.29     3398.80     69.81 o 
  -5  -9   1     2705.19     2766.13     59.34 o 
  -4  -9   1      344.68      342.60     17.98 o 
  -3  -9   1       10.24       13.26      6.28 o 
  -2  -9   1     5410.71     5509.21     63.27 o 
  -1  -9   1      468.75      459.00     12.57 o 
   0  -9   1      873.70      925.70     18.14 o 
   1  -9   1     1132.56     1111.52     22.52 o 
   2  -9   1     4636.43     4585.70     42.88 o 
   3  -9   1     6283.55     6600.60     72.62 o 
   4  -9   1        4.41        2.27      4.54 o 
   5  -9   1     3455.56     3511.55     68.94 o 
   6  -9   1     1930.88     1927.08     32.58 o 
   7  -9   1      450.68      454.13     20.59 o 
   8  -9   1     2421.50     2434.35     55.50 o 
   9  -9   1     1110.66     1049.97     35.08 o 
  10  -9   1     2088.22     2102.39     54.28 o 
  11  -9   1      265.85      264.59     19.55 o 
  -8  -8   1      953.80      839.67     31.76 o 
  -7  -8   1      439.45      454.13     22.17 o 
  -6  -8   1    12519.96    12383.27    184.65 o 
  -5  -8   1     2933.84     2998.08     60.74 o 
  -4  -8   1      859.07      862.88     27.05 o 
  -3  -8   1     1828.41     1760.28     26.71 o 
  -2  -8   1     5821.16     5930.82     65.18 o 
  -1  -8   1      473.24      506.63      9.26 o 
   0  -8   1      176.86      171.96      5.43 o 
   1  -8   1     8108.31     8663.21     84.59 o 
   2  -8   1    10120.98    10317.67     84.15 o 
   3  -8   1     2513.91     2659.32     52.36 o 
   4  -8   1     1189.99     1232.18     32.81 o 
   5  -8   1     2822.76     2897.73     58.82 o 
   6  -8   1     2885.64     3023.21     58.99 o 
   7  -8   1      720.90      694.28     24.96 o 
   8  -8   1      164.87      178.20     13.44 o 
   9  -8   1     4330.88     4285.94     82.55 o 
  10  -8   1     2298.29     2322.30     56.90 o 
  11  -8   1      499.21      525.86     26.01 o 
  12  -8   1      565.56      567.40     28.10 o 
  -9  -7   1     1025.48     1080.17     35.43 o 
  -8  -7   1      116.24       86.22     11.87 o 
  -7  -7   1     4128.91     4016.99     75.75 o 
  -6  -7   1     7279.01     7497.65    119.73 o 
  -5  -7   1      884.24      881.38     27.40 o 
  -4  -7   1      477.27      526.65     18.76 o 
  -3  -7   1     3073.90     3138.78     87.53 o 
  -2  -7   1     2107.97     2088.84     22.12 o 
  -1  -7   1     1541.80     1542.06     17.39 o 
   0  -7   1     2941.99     3072.24     29.11 o 
   1  -7   1     6136.27     6065.87     51.58 o 
   2  -7   1    10642.99    10914.95    154.81 o 
   3  -7   1      263.31      215.89     11.87 o 
   4  -7   1     1218.14     1225.73     31.42 o 
   5  -7   1     9968.45     9894.84    164.84 o 
   6  -7   1     2021.36     2080.92     45.03 o 
   7  -7   1       92.50       94.94      9.42 o 
   8  -7   1     1255.26     1223.81     34.91 o 
   9  -7   1     1923.05     1901.33     47.47 o 
  10  -7   1     2091.60     2196.99     54.28 o 
  11  -7   1       29.01       25.31      8.20 o 
  12  -7   1     1826.79     1876.03     52.36 o 
 -10  -6   1     2101.90     2125.43     52.88 o 
  -9  -6   1      520.16      518.01     23.56 o 
  -8  -6   1     1098.21     1058.53     32.64 o 
  -7  -6   1     4214.95     4265.17     77.32 o 
  -6  -6   1    12867.48    13256.42    266.60 o 
  -5  -6   1      436.08      455.84     12.04 o 
  -4  -6   1     3254.42     3386.11     46.35 o 
  -3  -6   1     3221.41     3314.43     36.31 o 
  -2  -6   1     7302.55     7450.23     81.59 o 
  -1  -6   1      262.03      287.26      5.94 o 
   0  -6   1     3340.43     3430.84     30.87 o 
   2  -6   1     3687.95     3980.86     64.40 o 
   3  -6   1      902.32      986.27     25.13 o 
   4  -6   1     6498.50     6740.36    103.85 o 
   5  -6   1     5221.01     5172.03     83.25 o 
   6  -6   1     3829.37     3982.96     69.64 o 
   7  -6   1       51.61       91.45      9.25 o 
   8  -6   1     1498.13     1540.58     39.27 o 
   9  -6   1     2346.83     2381.81     54.28 o 
  10  -6   1     1981.22     1952.47     49.22 o 
  11  -6   1      465.09      454.13     23.04 o 
  12  -6   1      968.79     1021.87     36.48 o 
 -10  -5   1     1407.42     1515.45     41.71 o 
  -9  -5   1      350.95      334.23     18.67 o 
  -8  -5   1     3044.29     3012.39     60.21 o 
  -7  -5   1     3665.80     3769.73     46.81 o 
  -6  -5   1     2723.55     2806.45     28.98 o 
  -5  -5   1        4.28        6.10      2.31 o 
  -3  -5   1     9053.27     9016.61     72.15 o 
  -2  -5   1     7463.49     7817.98     62.58 o 
  -1  -5   1       95.77       94.08      3.33 o 
   0  -5   1     1109.98     1127.96     20.40 o 
   1  -5   1     4658.87     4393.42     57.33 o 
   2  -5   1     3378.80     3557.63     57.25 o 
   3  -5   1     5154.87     5466.99     83.60 o 
   4  -5   1     4070.28     3841.24     62.66 o 
   6  -5   1     2928.15     2976.26     55.33 o 
   7  -5   1     2720.07     2748.68     54.28 o 
   8  -5   1     3536.01     3656.06     69.11 o 
   9  -5   1     1617.23     1561.70     40.49 o 
  10  -5   1     1201.60     1211.94     36.48 o 
  11  -5   1      118.10      132.64     13.79 o 
  12  -5   1     2574.33     2469.08     60.21 o 
 -10  -4   1       91.77       97.91     11.87 o 
  -9  -4   1      167.97      164.50      9.95 o 
  -8  -4   1     3245.28     3340.71     34.86 o 
  -7  -4   1     3177.57     3235.86     32.90 o 
  -6  -4   1     1726.71     1752.22     22.85 o 
  -5  -4   1     3221.31     3309.79     31.34 o 
  -2  -4   1        6.20       25.27      2.79 o 
  -1  -4   1      222.64      177.44      3.76 o 
   0  -4   1     4071.74     3937.84     48.69 o 
   1  -4   1     2557.55     2600.85     41.19 o 
   2  -4   1      257.65      235.79      9.60 o 
   3  -4   1     4729.88     4452.62     67.19 o 
   4  -4   1      231.58      201.93      9.77 o 
   6  -4   1     2097.73     2328.76     45.73 o 
   7  -4   1     1233.80     1162.20     30.54 o 
   8  -4   1     1311.91     1237.94     33.16 o 
   9  -4   1      967.56      891.33     28.80 o 
  10  -4   1      207.20      205.25     15.01 o 
  11  -4   1      215.13      221.30     16.23 o 
  12  -4   1     2557.06     2529.99     60.56 o 
 -10  -3   1       99.37      101.79      6.44 o 
  -9  -3   1     2830.94     2964.88     32.87 o 
  -8  -3   1     5354.59     5636.87     54.61 o 
  -7  -3   1     4264.18     4402.08     41.36 o 
  -6  -3   1     2686.92     2802.88     28.12 o 
  -5  -3   1      311.52      306.77      6.75 o 
  -3  -3   1     4878.36     4832.49     40.08 o 
  -2  -3   1     5709.14     6521.37    106.03 o 
   0  -3   1      374.49      430.04      9.42 o 
   2  -3   1      175.36      185.00      6.98 o 
   3  -3   1     7184.92     6862.01     96.86 o 
   6  -3   1     6375.27     6808.08    103.50 o 
   7  -3   1     5751.24     5355.46     87.27 o 
   8  -3   1     3927.65     3834.26     69.46 o 
   9  -3   1      110.84      101.75     10.30 o 
  10  -3   1       36.81       31.24      7.68 o 
  11  -3   1      858.14      829.89     30.54 o 
  12  -3   1     2527.50     2461.57     59.51 o 
 -11  -2   1     1053.59     1101.64     33.51 o 
 -10  -2   1      526.78      541.04     15.18 o 
  -9  -2   1      647.23      649.96     12.76 o 
  -8  -2   1     7672.12     7980.62     68.79 o 
  -7  -2   1     1682.65     1737.80     20.59 o 
  -6  -2   1      463.49      460.81     10.85 o 
  -5  -2   1     6025.81     5831.10     49.04 o 
  -3  -2   1       66.19       72.86      2.94 o 
   1  -2   1       16.68       14.84      1.92 o 
   2  -2   1     2322.70     2357.21     36.48 o 
   4  -2   1     6100.30     6287.63     91.28 o 
   5  -2   1     1102.93     1088.89     25.48 o 
   6  -2   1       46.25       35.60      5.58 o 
   7  -2   1     4779.79     4666.94     77.84 o 
   8  -2   1     2531.04     2403.98     49.74 o 
   9  -2   1     1241.58     1271.98     34.91 o 
  10  -2   1     1284.74     1307.23     37.17 o 
  11  -2   1     3299.45     3270.35     68.42 o 
  12  -2   1     2681.09     2548.32     60.21 o 
 -12  -1   1     3035.19     3124.09     66.15 o 
 -11  -1   1      780.86      779.80     27.75 o 
 -10  -1   1     1198.49     1191.59     54.37 o 
  -9  -1   1     9718.28     9866.57    113.74 o 
  -8  -1   1     2965.24     2999.55     31.23 o 
  -7  -1   1      331.07      324.25      8.10 o 
  -6  -1   1     2322.32     2324.88     23.74 o 
  -4  -1   1     6120.80     5899.08     85.39 o 
  -3  -1   1     1204.18     1217.36     14.87 o 
   1  -1   1     1110.53     1193.79     19.02 o 
   2  -1   1      796.57      855.90     16.58 o 
   5  -1   1     2787.74     2789.69     48.52 o 
   6  -1   1     6402.34     6183.08     94.60 o 
   7  -1   1     6445.34     6307.52     98.96 o 
   8  -1   1     1246.64     1183.14     31.76 o 
   9  -1   1      704.22      722.38     25.31 o 
  10  -1   1     5152.23     4940.25     88.84 o 
  11  -1   1      181.27      196.17     15.71 o 
  12  -1   1      186.54      188.49     16.58 o 
 -12   0   1      397.41      383.62     20.59 o 
 -11   0   1      260.95      253.59     15.71 o 
 -10   0   1     1203.79     1266.93     24.19 o 
  -9   0   1     9748.55     9837.27    103.05 o 
  -8   0   1     1705.95     1683.46     20.49 o 
  -7   0   1      640.20      632.35     11.06 o 
  -6   0   1     7452.93     7479.36     61.53 o 
  -4   0   1     2090.54     2092.34     19.58 o 
  -3   0   1       36.36       22.87      2.26 o 
   1   0   1      755.25      796.56     14.14 o 
   3   0   1     5266.35     5009.64     50.71 o 
   4   0   1     2337.19     2111.65     25.89 o 
   5   0   1     1897.38     1850.09     29.84 o 
   6   0   1    10036.18     9794.81    140.67 o 
   7   0   1     7415.97     7263.95    111.18 o 
   8   0   1     3082.93     3110.65     59.51 o 
   9   0   1     4352.59     4418.58     79.59 o 
  10   0   1     1286.81     1254.70     36.13 o 
  11   0   1     3350.54     3318.17     69.29 o 
 -12   1   1      594.51      579.62     24.78 o 
 -11   1   1      823.48      783.82     27.58 o 
 -10   1   1     3609.05     3722.91     69.64 o 
  -9   1   1     5364.30     5430.03     63.25 o 
  -8   1   1        8.96       15.32      6.37 o 
  -7   1   1     2046.45     2165.28     29.62 o 
  -6   1   1    10490.79    10352.61    145.38 o 
  -4   1   1     5902.65     5836.12     83.08 o 
  -3   1   1       24.30       31.20      3.40 o 
   0   1   1      303.98      341.90      7.50 o 
   2   1   1      230.03      306.33     11.43 o 
   3   1   1     5104.13     4988.17     65.59 o 
   4   1   1     2773.20     2797.15     26.25 o 
   5   1   1     3775.95     3693.06     46.16 o 
   6   1   1     5384.30     5379.58     59.54 o 
   7   1   1     7293.79     7247.23     78.18 o 
   8   1   1      330.72      320.79     15.88 o 
   9   1   1     1382.56     1375.65     36.65 o 
  10   1   1     2569.60     2599.80     57.07 o 
  11   1   1      965.73      967.42     33.51 o 
 -13   2   1     1697.77     1742.86     48.00 o 
 -12   2   1      333.75      322.88     18.50 o 
 -11   2   1     1652.09     1631.68     42.24 o 
 -10   2   1     2025.82     1989.30     45.55 o 
  -9   2   1     7328.40     7349.07     84.82 o 
  -8   2   1       41.11       36.65      6.46 o 
  -7   2   1     9456.31     9487.78    136.92 o 
  -6   2   1     9493.37     9374.20    133.52 o 
  -5   2   1       40.60       37.10      3.39 o 
  -4   2   1      124.41      126.10      7.94 o 
  -3   2   1     1979.91     1855.77     61.35 o 
   1   2   1      930.59      935.66     17.80 o 
   2   2   1     1760.14     1420.33     18.43 o 
   3   2   1     1626.60     1599.81     27.22 o 
   4   2   1     3091.31     3013.10     49.07 o 
   5   2   1    13108.92    13304.40    129.83 o 
   6   2   1     8376.16     8656.52     90.03 o 
   7   2   1     1698.35     1695.34     36.83 o 
   8   2   1      816.51      841.38     18.76 o 
   9   2   1     4308.02     4295.91     55.41 o 
  10   2   1     1118.33     1064.98     33.86 o 
  11   2   1     1267.28     1321.72     39.62 o 
 -13   3   1      297.11      253.42     18.15 o 
 -12   3   1      374.07      390.77     20.94 o 
 -11   3   1     3077.24     3067.72     63.70 o 
 -10   3   1     4085.54     4056.61     75.22 o 
  -9   3   1      102.88      104.37     10.30 o 
  -8   3   1     1916.22     1942.35     42.06 o 
  -7   3   1     7520.27     7305.36    107.16 o 
  -6   3   1     7689.03     7295.55    136.13 o 
  -5   3   1     1537.18     1308.72     22.36 o 
   3   3   1      446.59      444.45     26.23 o 
   4   3   1     1097.59     1367.33     16.35 o 
   5   3   1     4121.33     4111.34     43.17 o 
   6   3   1     2837.23     2904.45     43.81 o 
   7   3   1      217.07      239.53     12.30 o 
   8   3   1     1131.60     1165.64     23.20 o 
   9   3   1     4034.46     4123.97    117.02 o 
  10   3   1     2401.58     2379.89     54.98 o 
 -13   4   1       89.51      102.80     13.61 o 
 -12   4   1      880.07      926.06     32.64 o 
 -11   4   1     4581.08     4586.66     85.52 o 
 -10   4   1     5275.72     5155.27     91.28 o 
  -9   4   1      232.33      234.92     14.14 o 
  -8   4   1     1696.11     1696.78     39.27 o 
  -6   4   1     2454.84     2063.65     41.01 o 
  -5   4   1     2326.89     2498.05     47.82 o 
  -2   4   1     9307.03     9554.49    132.82 o 
  -1   4   1      112.38      128.61      4.79 o 
   2   4   1      863.76      809.54     13.99 o 
   3   4   1      299.94      358.18      6.47 o 
   4   4   1     3542.42     3526.22     38.30 o 
   5   4   1     1710.00     1732.48     19.96 o 
   6   4   1     2069.04     2133.78     31.44 o 
   7   4   1     1865.33     1843.03     29.83 o 
   8   4   1     2748.46     2797.31     40.77 o 
   9   4   1     3820.87     3888.32     63.70 o 
  10   4   1     1327.78     1366.57     41.01 o 
 -13   5   1       88.11      107.34     13.96 o 
 -12   5   1     3503.40     3371.92     71.91 o 
 -11   5   1     4018.89     3953.98     78.36 o 
 -10   5   1     3809.28     3764.62     73.13 o 
  -9   5   1     1005.55      975.28     29.84 o 
  -8   5   1     2894.45     2905.23     57.25 o 
  -7   5   1     6831.24     6775.09    106.29 o 
  -6   5   1      336.65      317.47     15.36 o 
  -5   5   1     3984.00     4392.05     74.52 o 
  -3   5   1    12639.92    12015.54    168.07 o 
  -2   5   1     4910.78     5166.99     53.93 o 
  -1   5   1     1601.43     1747.87     27.92 o 
   0   5   1     5354.46     5305.40     78.28 o 
   2   5   1     3140.84     3151.95     37.63 o 
   3   5   1     1573.93     1554.78     23.39 o 
   4   5   1     2161.26     2066.06     43.72 o 
   5   5   1     2561.27     2588.31     43.98 o 
   6   5   1     1736.80     1719.71     28.14 o 
   7   5   1     1274.82     1346.59     25.30 o 
   8   5   1     5680.74     5801.32     70.38 o 
   9   5   1     1147.08     1225.55     38.22 o 
 -13   6   1      961.40      937.05     35.43 o 
 -12   6   1     2157.72     2175.87     55.33 o 
 -11   6   1     3860.12     3796.03     76.79 o 
 -10   6   1      383.39      384.14     19.72 o 
  -9   6   1     1010.66     1027.98     31.59 o 
  -8   6   1     5079.36     5002.74     86.92 o 
  -7   6   1     4643.93     4484.38     81.16 o 
  -6   6   1      541.56      601.78     22.51 o 
  -5   6   1     8590.20     8834.55    134.04 o 
  -4   6   1     5281.59     5309.55     56.86 o 
  -3   6   1    10303.40    10242.66    148.00 o 
  -2   6   1      646.83      658.46     14.49 o 
  -1   6   1     4142.16     4148.15     36.17 o 
   0   6   1    16819.64    16556.29    223.92 o 
   1   6   1     3161.66     3182.48     38.44 o 
   2   6   1       70.40       96.15     20.33 o 
   3   6   1     4139.53     4180.14     49.33 o 
   4   6   1     5751.69     5735.19    121.21 o 
   5   6   1     2496.81     2548.21     36.21 o 
   6   6   1      131.16      118.16      8.18 o 
   7   6   1     2643.55     2654.32     39.59 o 
   8   6   1     3662.06     3805.46     76.44 o 
   9   6   1      844.29      914.54     33.51 o 
 -13   7   1      888.86      921.87     35.60 o 
 -12   7   1     4527.33     4571.47     91.28 o 
 -11   7   1     1282.30     1300.60     39.97 o 
 -10   7   1      882.95      887.84     31.07 o 
  -9   7   1     1071.76     1108.09     33.86 o 
  -8   7   1     4177.54     4192.22     77.14 o 
  -7   7   1     7637.28     7736.58    126.36 o 
  -6   7   1        1.38       11.87      5.58 o 
  -5   7   1     3491.26     3528.91     42.06 o 
  -4   7   1     5912.37     5744.01     62.20 o 
  -3   7   1      950.21      876.12     24.35 o 
  -2   7   1      686.28      780.59     15.12 o 
  -1   7   1     8608.45     8629.47     88.51 o 
   0   7   1     1490.02     1429.07     62.66 o 
   1   7   1     2191.94     2233.35     30.79 o 
   2   7   1      210.48      233.61      9.16 o 
   3   7   1     4608.91     4695.71     55.44 o 
   4   7   1     6162.40     6045.68     77.06 o 
   5   7   1      163.15      164.55      9.14 o 
   6   7   1      142.16      139.37      8.89 o 
   7   7   1     2080.41     2113.21     51.66 o 
   8   7   1     2541.38     2540.11     60.21 o 
 -12   8   1     2404.53     2468.56     61.78 o 
 -11   8   1      351.66      314.68     20.07 o 
 -10   8   1      171.87      159.87     13.96 o 
  -9   8   1     3393.58     3407.35     69.81 o 
  -8   8   1     2310.37     2224.04     54.63 o 
  -7   8   1       68.39       54.63      9.95 o 
  -6   8   1     1255.46     1339.17     38.05 o 
  -5   8   1     5950.33     5962.02     65.81 o 
  -4   8   1     1903.40     1907.40     43.98 o 
  -3   8   1      187.14      222.89     13.61 o 
  -2   8   1     5271.97     5315.66     47.04 o 
  -1   8   1     2264.15     2058.33     38.40 o 
   0   8   1     5923.85     5887.19    112.22 o 
   1   8   1     1941.43     2027.71     30.11 o 
   2   8   1     3595.43     3563.57     45.53 o 
   3   8   1     8703.48     8906.22    129.41 o 
   4   8   1     4264.08     4145.11     52.64 o 
   5   8   1      311.24      310.66     18.33 o 
   6   8   1     1859.59     1853.34     48.00 o 
   7   8   1     1214.99     1252.78     39.62 o 
 -12   9   1      700.71      757.46     32.29 o 
 -11   9   1      636.26      619.76     27.92 o 
 -10   9   1     4778.68     4778.81     92.15 o 
  -9   9   1     2664.16     2718.83     61.09 o 
  -8   9   1     4335.93     4162.72     84.82 o 
  -7   9   1      196.73      194.78     15.53 o 
  -6   9   1     2626.63     2717.79     61.09 o 
  -5   9   1     6422.45     6591.33     73.00 o 
  -4   9   1     1544.85     1684.26     50.61 o 
  -3   9   1      615.47      639.60     15.18 o 
  -2   9   1     4118.15     4164.36     51.02 o 
  -1   9   1     2974.78     2991.03     40.26 o 
   0   9   1     2984.03     3114.57     41.74 o 
   1   9   1        1.22        0.45      3.65 o 
   2   9   1     1196.67     1167.86     23.00 o 
   3   9   1      778.20      818.01     19.15 o 
   4   9   1       86.26      112.57     13.09 o 
   5   9   1       77.68       60.91     10.82 o 
   6   9   1     1168.06     1202.86     38.92 o 
 -12  10   1      575.24      565.83     28.27 o 
 -11  10   1       16.03       14.31      7.50 o 
 -10  10   1      925.56      956.25     34.91 o 
  -9  10   1     5720.16     5582.03     74.25 o 
  -8  10   1      848.58      845.95     34.03 o 
  -7  10   1     1097.94     1123.97     38.22 o 
  -6  10   1     2531.15     2536.62     60.21 o 
  -5  10   1     3143.48     3226.10     58.38 o 
  -4  10   1     1376.86     1339.53     24.07 o 
  -3  10   1     2001.35     2008.11     31.37 o 
  -2  10   1     4080.41     4144.06     52.51 o 
  -1  10   1     1568.35     1552.78     27.30 o 
   0  10   1      540.03      594.11     16.26 o 
   1  10   1     1211.58     1235.64     39.44 o 
   2  10   1     6127.11     6197.92    104.54 o 
   3  10   1     1595.10     1534.82     41.89 o 
   4  10   1       63.09       64.05     11.34 o 
   5  10   1      820.02      825.18     31.59 o 
 -11  11   1     1396.49     1453.14     46.43 o 
 -10  11   1     2510.57     2435.92     61.09 o 
  -9  11   1     2574.49     2511.14     65.62 o 
  -8  11   1       53.37       45.38     10.82 o 
  -7  11   1     1641.00     1707.60     49.92 o 
  -6  11   1     3423.69     3340.33     74.18 o 
  -5  11   1     1310.98     1391.01     42.41 o 
  -4  11   1        0.42        4.89      3.97 o 
  -3  11   1     2209.21     2218.51     34.88 o 
  -2  11   1     3240.44     3248.61     45.47 o 
  -1  11   1     2917.20     2929.57     42.79 o 
   0  11   1      104.71       93.88     16.23 o 
   1  11   1     1312.34     1358.02     38.05 o 
   2  11   1     2253.42     2304.85     53.76 o 
   3  11   1      900.98      914.89     32.46 o 
   4  11   1      310.33      293.73     19.72 o 
 -10  12   1     1974.12     1917.39     53.58 o 
  -9  12   1      760.53      779.45     35.26 o 
  -8  12   1       14.65        9.08      7.85 o 
  -7  12   1     3020.25     2957.24     71.73 o 
  -6  12   1     2618.39     2663.33     66.32 o 
  -5  12   1     4357.57     4120.49     86.04 o 
  -4  12   1        3.82        2.21      4.13 o 
  -3  12   1     4178.87     4190.93     92.94 o 
  -2  12   1     3807.01     3831.03     52.85 o 
  -1  12   1      432.38      415.03     19.72 o 
   0  12   1     1415.06     1430.97     39.44 o 
   1  12   1     1636.36     1658.21     44.16 o 
   2  12   1     1377.72     1367.62     41.01 o 
   3  12   1     1738.75     1743.38     48.17 o 
  -9  13   1       24.39       19.02      9.77 o 
  -8  13   1      693.26      681.54     33.68 o 
  -7  13   1     1973.23     1947.93     57.59 o 
  -6  13   1     1034.64      993.95     38.92 o 
  -5  13   1      268.62      258.65     19.90 o 
  -4  13   1     1075.91     1131.16     41.89 o 
  -3  13   1     1507.37     1624.47     62.83 o 
  -2  13   1     1094.47     1156.44     34.03 o 
  -1  13   1        7.42        4.01      7.16 o 
   0  13   1     1375.64     1432.20     41.19 o 
   1  13   1     2119.71     2181.98     54.10 o 
  -7  14   1     1459.00     1478.62     50.96 o 
  -6  14   1     2114.99     2162.08     62.13 o 
  -5  14   1        6.34       16.75      9.42 o 
  -3  14   1     2734.41     2796.85     59.17 o 
  -2  14   1     1073.43     1153.30     35.60 o 
  -1  14   1       86.73       64.93     11.69 o 
   2 -15   2     1232.04     1303.57     38.57 o 
   3 -15   2     1794.72     1870.09     47.12 o 
   4 -15   2     2031.01     2231.72     51.84 o 
  -1 -14   2     1616.84     1665.72     45.73 o 
   0 -14   2      540.34      567.57     25.66 o 
   1 -14   2      182.19      159.70     15.01 o 
   2 -14   2      544.80      531.44     23.04 o 
   3 -14   2     1807.18     1907.27     45.90 o 
   4 -14   2      833.95      872.83     28.97 o 
   6 -14   2     2920.69     2775.55     62.66 o 
   7 -14   2     1682.94     1674.27     47.30 o 
  -3 -13   2      147.34      138.75     15.53 o 
  -2 -13   2     1416.39     1415.62     40.84 o 
  -1 -13   2     4020.09     4044.22     78.19 o 
   0 -13   2     1976.41     1896.80     46.60 o 
   1 -13   2     1687.02     1721.39     42.76 o 
   2 -13   2     1230.41     1290.65     35.78 o 
   3 -13   2     1879.21     1933.62     44.68 o 
   4 -13   2      316.32      308.22     16.93 o 
   5 -13   2     1847.39     1821.02     25.90 o 
   6 -13   2     2192.27     2140.79     51.84 o 
   7 -13   2     2308.70     2310.61     56.37 o 
   8 -13   2      183.28      169.12     15.18 o 
   9 -13   2      618.56      572.46     27.92 o 
  -5 -12   2     1313.90     1372.68     42.24 o 
  -4 -12   2        6.73       13.26      7.68 o 
  -3 -12   2     2101.94     2078.31     51.31 o 
  -2 -12   2     2455.92     2460.53     55.68 o 
  -1 -12   2     2670.89     2798.42     58.99 o 
   0 -12   2      252.15      286.23     16.58 o 
   1 -12   2     1534.39     1611.26     39.62 o 
   2 -12   2      758.62      815.58     26.35 o 
   3 -12   2      459.59      459.98     15.97 o 
   4 -12   2       49.30       54.78      5.06 o 
   5 -12   2       73.19       85.63      6.19 o 
   6 -12   2     5397.32     5340.80     95.47 o 
   7 -12   2     3190.70     3089.01     66.67 o 
   8 -12   2       35.04       28.45      8.38 o 
   9 -12   2     2415.68     2468.38     61.09 o 
  10 -12   2     2792.25     2934.38     70.51 o 
  -6 -11   2     3097.47     3151.49     69.46 o 
  -5 -11   2      357.84      345.05     20.94 o 
  -3 -11   2      526.82      542.27     23.39 o 
  -2 -11   2     5191.25     5196.12     90.76 o 
  -1 -11   2     5619.69     5700.33     95.99 o 
   0 -11   2      560.25      542.79     21.47 o 
   1 -11   2     3048.15     3044.86     58.29 o 
   2 -11   2     3674.62     3679.62     38.11 o 
   3 -11   2       54.45       59.64      4.85 o 
   4 -11   2       29.01       46.36     15.10 o 
   5 -11   2     2735.11     2677.12     59.86 o 
   6 -11   2     4100.65     4149.63     78.19 o 
   7 -11   2       97.95       93.20     12.04 o 
   8 -11   2      589.33      601.08     26.01 o 
   9 -11   2     1978.42     1943.57     52.01 o 
  10 -11   2     1591.41     1728.02     50.26 o 
  -7 -10   2     1191.51     1216.48     39.27 o 
  -6 -10   2      528.15      518.88     24.78 o 
  -5 -10   2        6.08        2.62      6.98 o 
  -4 -10   2      596.38      556.93     23.91 o 
  -3 -10   2     5384.01     5381.64     92.50 o 
  -2 -10   2     4779.31     4928.56     85.00 o 
  -1 -10   2      582.21      592.53     21.64 o 
   0 -10   2      378.40      407.35     17.80 o 
   1 -10   2     5283.57     5427.75     49.91 o 
   2 -10   2     3223.03     3368.73     34.88 o 
   3 -10   2       75.02       85.31      6.33 o 
   4 -10   2      255.01      296.88     16.75 o 
   5 -10   2     1681.27     1699.84     35.60 o 
   6 -10   2     4636.61     4653.68     83.95 o 
   7 -10   2     2523.91     2619.70     57.77 o 
   8 -10   2     3018.61     3014.66     65.27 o 
   9 -10   2      874.70      933.74     33.68 o 
  10 -10   2     1647.51     1640.58     48.17 o 
  11 -10   2        0.06       -3.84      6.11 o 
  -8  -9   2     2229.27     2110.94     53.23 o 
  -7  -9   2     6440.23     6628.14    113.97 o 
  -6  -9   2     3706.02     3730.06     73.48 o 
  -5  -9   2      909.80      923.61     29.84 o 
  -4  -9   2     2756.09     2860.38     58.12 o 
  -3  -9   2     5768.46     5943.98     97.56 o 
  -2  -9   2     2480.96     2458.96     49.92 o 
  -1  -9   2      305.33      322.29      7.89 o 
   0  -9   2     5482.65     5455.12     48.87 o 
   1  -9   2     4479.07     4568.94     42.63 o 
   2  -9   2     4955.57     5061.07     84.56 o 
   3  -9   2        1.29        4.71      4.36 o 
   4  -9   2     2191.01     2215.66     48.52 o 
   5  -9   2     1103.86     1155.39     31.42 o 
   6  -9   2      723.68      702.66     24.78 o 
   7  -9   2      781.83      818.90     28.10 o 
   8  -9   2     3369.77     3333.35     68.76 o 
   9  -9   2     3146.70     3249.23     69.81 o 
  10  -9   2      377.95      385.71     22.51 o 
  11  -9   2      121.61      116.06     15.01 o 
  -9  -8   2        2.75        4.89      7.50 o 
  -8  -8   2     2182.11     2117.58     51.49 o 
  -7  -8   2     2488.88     2442.73     54.80 o 
  -6  -8   2      195.62      228.98     16.23 o 
  -5  -8   2      534.51      536.68     21.47 o 
  -4  -8   2     3520.37     3606.49     66.32 o 
  -3  -8   2     2062.66     2032.06     43.11 o 
  -2  -8   2      294.72      292.11      7.28 o 
  -1  -8   2     1415.10     1387.60     16.93 o 
   0  -8   2     4969.08     4867.28     43.61 o 
   1  -8   2    10843.47    11054.94    108.88 o 
   2  -8   2     1484.77     1531.69     23.12 o 
   3  -8   2     5489.88     5887.43     94.07 o 
   4  -8   2    12670.41    12744.03    128.46 o 
   5  -8   2     1848.50     1899.76     41.89 o 
   6  -8   2      807.40      822.39     26.18 o 
   7  -8   2      182.30      178.37     13.44 o 
   8  -8   2     7293.05     7490.49    123.22 o 
   9  -8   2     5526.83     5375.71     98.44 o 
  10  -8   2       66.08       67.02     11.34 o 
  11  -8   2     1023.41     1047.88     37.17 o 
  -9  -7   2      441.23      449.42     22.69 o 
  -8  -7   2     3470.15     3534.94     69.81 o 
  -7  -7   2     4381.26     4455.41     80.81 o 
  -6  -7   2        3.07        5.58      5.76 o 
  -5  -7   2     3568.06     3617.49     65.80 o 
  -4  -7   2     7231.92     7278.78     90.84 o 
  -3  -7   2     4155.73     4259.23     38.90 o 
  -2  -7   2       35.64       27.79      2.82 o 
  -1  -7   2     4969.38     4918.64     42.84 o 
   1  -7   2     8859.34     9173.26    161.44 o 
   2  -7   2       18.48       22.69      5.06 o 
   3  -7   2     2200.88     2131.36     42.59 o 
   4  -7   2     8291.75     8742.05    128.11 o 
   5  -7   2     1856.85     1837.11     39.97 o 
   6  -7   2      109.26      108.03      9.77 o 
   7  -7   2      955.03      971.09     29.67 o 
   8  -7   2     8164.44     8449.36    134.91 o 
   9  -7   2     4451.63     4594.68     86.39 o 
  10  -7   2       30.33       20.42      7.68 o 
  11  -7   2     1962.93     1969.23     52.53 o 
  12  -7   2      698.72      767.76     32.29 o 
 -10  -6   2       22.01       38.40      9.42 o 
  -9  -6   2     1500.82     1507.77     40.67 o 
  -8  -6   2     3887.13     3825.70     71.56 o 
  -7  -6   2      432.57      477.34     20.42 o 
  -6  -6   2      797.47      844.44     17.15 o 
  -5  -6   2     9666.91    10034.27     81.82 o 
  -4  -6   2     3032.34     3019.25     29.38 o 
  -3  -6   2     2111.23     2092.09     26.82 o 
  -2  -6   2       59.75       50.45      5.39 o 
  -1  -6   2     2736.47     2659.40     25.17 o 
   1  -6   2     2397.88     2529.57     30.04 o 
   2  -6   2      909.18      915.76     22.34 o 
   3  -6   2     9118.92     8963.35    127.06 o 
   4  -6   2     2496.13     2528.25     46.77 o 
   5  -6   2     4421.46     4430.28     73.83 o 
   6  -6   2     1712.50     1789.11     40.32 o 
   7  -6   2     4410.66     4298.16     76.97 o 
   8  -6   2     5905.66     5799.29     98.78 o 
   9  -6   2     2676.16     2719.36     59.34 o 
  10  -6   2     2849.55     2838.56     63.01 o 
  11  -6   2     3498.64     3463.03     74.35 o 
  12  -6   2     3140.66     3225.14     72.95 o 
 -10  -5   2       76.33       82.03     11.17 o 
  -9  -5   2     3328.78     3307.17     64.58 o 
  -8  -5   2     2299.39     2424.77     34.28 o 
  -7  -5   2      615.70      627.55     11.53 o 
  -6  -5   2     1308.02     1371.48     32.29 o 
  -5  -5   2      608.37      607.77     10.26 o 
  -4  -5   2     3227.35     3086.26     38.51 o 
  -3  -5   2     2458.14     2547.87     24.32 o 
  -2  -5   2     1842.13     1913.95     18.83 o 
   0  -5   2      358.27      404.87      7.84 o 
   1  -5   2     1753.08     1626.78     20.73 o 
   2  -5   2     7164.44     7190.09     74.79 o 
   3  -5   2     8308.63     8810.29    124.27 o 
   4  -5   2     6958.83     7083.31    104.54 o 
   5  -5   2       66.67       61.09      7.50 o 
   6  -5   2     2245.54     2204.49     45.55 o 
   7  -5   2     3992.62     3974.23     71.56 o 
   8  -5   2     1399.94     1312.82     35.60 o 
   9  -5   2      246.87      244.87     15.53 o 
  10  -5   2     2555.47     2501.89     57.59 o 
  11  -5   2     4569.50     4441.97     87.09 o 
  12  -5   2     1010.72      987.67     36.13 o 
 -10  -4   2     2775.07     2636.45     55.15 o 
  -9  -4   2     3887.28     4024.16     50.26 o 
  -8  -4   2     1703.68     1813.03     22.38 o 
  -7  -4   2      308.55      329.03      8.17 o 
  -6  -4   2     4040.19     4068.73     37.71 o 
  -5  -4   2     5843.90     5975.22     50.78 o 
  -4  -4   2      464.25      411.42      7.29 o 
  -3  -4   2     5915.34     6527.29    132.72 o 
  -1  -4   2     5319.83     5094.36     71.56 o 
   0  -4   2     3358.05     3398.65     34.98 o 
   1  -4   2     1390.45     1341.15     17.03 o 
   2  -4   2     3296.50     3141.72     48.69 o 
   4  -4   2      398.07      355.69     13.09 o 
   5  -4   2     1013.32     1199.55     28.62 o 
   6  -4   2     4064.52     4037.23     69.29 o 
   7  -4   2     3503.73     3406.13     63.35 o 
   8  -4   2      362.92      353.60     17.28 o 
   9  -4   2      722.00      679.80     25.48 o 
  10  -4   2     3891.71     3853.10     76.10 o 
  11  -4   2     7185.87     7028.51    121.65 o 
  12  -4   2      286.81      274.19     19.72 o 
 -11  -3   2     1181.08     1159.23     33.16 o 
 -10  -3   2     2850.95     2883.67     40.23 o 
  -9  -3   2     4043.11     4083.65     40.78 o 
  -8  -3   2     6422.30     6460.98     57.30 o 
  -7  -3   2      137.19      160.30      5.84 o 
  -6  -3   2     1622.83     1632.04     18.71 o 
  -5  -3   2     2870.43     2663.39     25.65 o 
  -4  -3   2      976.50      957.27     18.02 o 
  -3  -3   2     4442.92     4645.14     74.00 o 
  -2  -3   2     3466.72     3368.35     80.20 o 
   0  -3   2      405.01      385.01      6.28 o 
   1  -3   2     3262.79     3292.16     47.65 o 
   2  -3   2     5146.48     5001.86     71.73 o 
   4  -3   2       24.66       26.88      4.54 o 
   5  -3   2     4914.74     4904.65     77.84 o 
   6  -3   2     3959.05     4245.27     71.38 o 
   7  -3   2     1522.26     1576.88     37.17 o 
   8  -3   2      467.62      453.43     19.20 o 
   9  -3   2     1380.90     1341.79     37.00 o 
  10  -3   2     5164.88     5052.48     92.33 o 
  11  -3   2     1799.05     1725.93     46.95 o 
  12  -3   2      101.76       89.36     13.44 o 
 -12  -2   2        3.57       12.22      6.63 o 
 -11  -2   2     1116.18     1154.58     23.51 o 
 -10  -2   2     5031.75     5225.32     62.26 o 
  -9  -2   2     1833.25     1860.44     31.62 o 
  -8  -2   2      257.27      250.66      7.38 o 
  -7  -2   2     2998.20     3004.91     29.92 o 
  -6  -2   2     7212.65     7210.89     60.26 o 
  -5  -2   2      553.26      538.09      8.43 o 
  -4  -2   2        2.13        6.09      1.60 o 
  -3  -2   2     2164.49     2128.71     19.30 o 
  -2  -2   2      138.71      124.12      2.97 o 
   0  -2   2      641.54      655.01     11.17 o 
   3  -2   2     2324.79     2257.72     38.40 o 
   4  -2   2     1233.81     1445.29     29.67 o 
   5  -2   2    10731.03    10627.50    150.27 o 
   6  -2   2     4071.42     3918.38     66.85 o 
   7  -2   2     2669.88     2677.29     52.71 o 
   8  -2   2      184.21      187.62     13.09 o 
   9  -2   2     1345.27     1298.68     36.13 o 
  10  -2   2     3413.63     3276.63     67.72 o 
  11  -2   2     1959.10     1962.94     50.96 o 
 -12  -1   2        2.09        8.45      6.81 o 
 -11  -1   2     1438.39     1461.37     54.37 o 
 -10  -1   2     3397.11     3428.06     45.47 o 
  -9  -1   2     3295.56     3285.22     34.04 o 
  -8  -1   2      255.46      269.75      7.35 o 
  -7  -1   2     3469.83     3549.27     47.34 o 
  -5  -1   2    10125.55    10164.47    140.32 o 
  -4  -1   2       92.18       74.11      2.98 o 
  -1  -1   2      812.52      840.01     12.57 o 
   0  -1   2     1210.12     1226.77     18.85 o 
   1  -1   2     2610.75     2484.44     37.17 o 
   3  -1   2      855.42      822.21     19.02 o 
   4  -1   2      255.95      257.08     10.65 o 
   5  -1   2    11974.13    11591.25    162.49 o 
   6  -1   2     5022.32     4981.27     80.81 o 
   7  -1   2      719.58      731.98     23.39 o 
   8  -1   2     1136.52     1159.58     32.29 o 
   9  -1   2     2482.15     2454.07     54.10 o 
  10  -1   2      242.63      249.05     16.58 o 
  11  -1   2      247.94      260.92     17.80 o 
 -13   0   2      643.10      702.14     28.10 o 
 -12   0   2      293.27      293.53     12.46 o 
 -11   0   2     2930.12     3014.10     43.25 o 
 -10   0   2     4059.88     4091.72     51.89 o 
  -9   0   2       21.48       28.17      4.47 o 
  -8   0   2     2907.09     2954.83     59.49 o 
  -7   0   2     4315.90     4163.47     37.90 o 
  -6   0   2     6576.71     6480.94     53.72 o 
  -5   0   2     8087.01     8596.13     84.53 o 
  -4   0   2     1845.54     2151.32     64.23 o 
  -3   0   2     2625.68     2719.53     41.19 o 
  -1   0   2       40.85       39.79      2.27 o 
   0   0   2      324.39      310.14      7.50 o 
   2   0   2     4934.98     4941.48     71.03 o 
   3   0   2      133.06      205.77      8.73 o 
   4   0   2     4515.69     4376.87     68.59 o 
   5   0   2    10797.11    10598.52    150.27 o 
   6   0   2     4427.80     4523.65     75.40 o 
   7   0   2      126.54      157.25     11.52 o 
   8   0   2      647.74      625.69     23.04 o 
   9   0   2     5143.42     5143.76     90.76 o 
  10   0   2     1633.94     1624.18     43.46 o 
  11   0   2      270.12      273.31     18.85 o 
 -13   1   2      410.82      427.42     22.17 o 
 -12   1   2      652.05      620.11     24.78 o 
 -11   1   2     3772.08     3826.80     51.40 o 
 -10   1   2      736.28      745.21     17.65 o 
  -9   1   2      718.26      739.22     16.60 o 
  -8   1   2     2377.28     2259.47     44.85 o 
  -7   1   2     4170.90     4010.01     46.59 o 
  -6   1   2     4315.54     4092.19     65.45 o 
  -5   1   2     1256.85     1350.43     19.00 o 
  -4   1   2     9267.85     9330.39    128.63 o 
   0   1   2      405.60      382.89      8.99 o 
   1   1   2     2977.48     2829.76     30.54 o 
   3   1   2      983.62      948.48     15.24 o 
   4   1   2     7643.06     7839.60     79.97 o 
   5   1   2     5429.13     5325.05     58.99 o 
   6   1   2     1990.85     1992.57     29.43 o 
   7   1   2        6.82       13.44      5.41 o 
   8   1   2     3454.11     3521.67     67.19 o 
   9   1   2     1643.40     1611.96     41.89 o 
  10   1   2        6.01        1.40      6.63 o 
  11   1   2      164.91      176.45     16.41 o 
 -13   2   2      112.34      124.96     13.44 o 
 -12   2   2      958.04      927.45     31.24 o 
 -11   2   2     6578.42     6575.14    150.27 o 
 -10   2   2      135.66      152.98      8.62 o 
  -9   2   2      246.22      247.97      9.81 o 
  -8   2   2     5561.96     5311.26     60.53 o 
  -7   2   2     4219.91     3653.92     43.63 o 
  -6   2   2     6754.51     6944.28     71.95 o 
  -5   2   2     1996.05     2025.22     38.05 o 
  -4   2   2     8691.27     8381.64    118.51 o 
  -3   2   2      562.55      526.61     10.12 o 
  -2   2   2     2575.15     2397.35     38.75 o 
  -1   2   2     1477.85     1675.83     19.40 o 
   1   2   2      593.40      567.18     30.72 o 
   3   2   2      238.30      182.99      9.69 o 
   4   2   2     3801.21     3737.32     43.89 o 
   5   2   2     2430.70     2548.85     34.18 o 
   6   2   2     1485.20     1514.86     25.17 o 
   7   2   2     2282.50     2318.81     34.56 o 
   8   2   2     1616.31     1652.45     41.01 o 
   9   2   2     2768.27     2910.12     61.61 o 
  10   2   2      169.95      149.22     14.14 o 
 -13   3   2     1455.64     1411.95     41.71 o 
 -12   3   2     2683.48     2676.42     59.51 o 
 -11   3   2     1281.65     1237.59     35.60 o 
 -10   3   2      143.61      128.97      8.01 o 
  -9   3   2     4647.24     4704.04     57.08 o 
  -8   3   2     4141.75     3995.25     53.76 o 
  -7   3   2     3223.69     3139.20     39.36 o 
  -6   3   2     1109.21     1220.26     20.15 o 
  -5   3   2      636.15      501.24     11.01 o 
  -3   3   2     5366.57     5139.12     93.29 o 
  -2   3   2      972.60     1060.80     18.50 o 
  -1   3   2     2794.43     2700.69     29.83 o 
   2   3   2      181.44      177.48      6.40 o 
   3   3   2     9478.99     9836.08    273.31 o 
   4   3   2     5866.74     5576.43     61.33 o 
   5   3   2      766.25      750.00     16.22 o 
   6   3   2       75.75       82.40      7.68 o 
   7   3   2     3017.03     3033.92     42.33 o 
   8   3   2     3907.64     3883.60     52.20 o 
   9   3   2      514.45      537.38     23.74 o 
  10   3   2      206.98      212.23     16.75 o 
 -13   4   2     2077.69     2133.11     54.10 o 
 -12   4   2     3375.27     3243.65     68.42 o 
 -11   4   2     2932.79     3067.37     64.58 o 
 -10   4   2     1465.89     1523.47     39.62 o 
  -9   4   2     7135.49     6922.90     77.99 o 
  -8   4   2     8484.50     8361.09    137.44 o 
  -7   4   2     3802.80     3566.58     36.46 o 
  -6   4   2     2966.64     3039.10     52.01 o 
  -5   4   2     4393.39     3980.24     45.64 o 
  -4   4   2    10218.40     9618.54    138.05 o 
  -2   4   2     2871.48     2721.12     48.61 o 
  -1   4   2      997.08     1133.43     16.49 o 
   1   4   2      355.38      357.22      8.95 o 
   2   4   2     3124.79     3284.81     43.89 o 
   3   4   2     1076.40     1023.32     39.79 o 
   4   4   2     8001.88     8372.53     87.68 o 
   5   4   2     2978.95     3082.72     40.77 o 
   6   4   2      506.83      559.80     16.23 o 
   7   4   2     2338.69     2423.91     37.12 o 
   8   4   2     2749.89     2721.76     68.68 o 
   9   4   2        5.54        1.21      5.50 o 
 -13   5   2     2814.30     2698.76     63.35 o 
 -12   5   2     2408.08     2413.06     57.94 o 
 -11   5   2     1228.41     1178.25     36.13 o 
 -10   5   2     1232.04     1231.66     35.60 o 
  -9   5   2     6344.05     6270.70    104.02 o 
  -8   5   2     7385.86     7458.38    116.76 o 
  -7   5   2      376.13      382.92     18.15 o 
  -6   5   2     3684.39     3635.81     66.85 o 
  -5   5   2     5449.30     5020.70     52.82 o 
  -3   5   2     6721.48     7081.39    106.46 o 
  -2   5   2      361.28      328.32     14.05 o 
   0   5   2     2706.50     2750.05     33.62 o 
   1   5   2      173.87      155.36      6.81 o 
   2   5   2     8828.68     8884.83     90.89 o 
   3   5   2     8086.35     7990.78     84.09 o 
   4   5   2     7059.80     7200.64     78.35 o 
   5   5   2       20.60       29.59      4.94 o 
   6   5   2     2376.47     2387.97     36.36 o 
   7   5   2     5971.66     5961.80     83.34 o 
   8   5   2     1703.62     1740.40     32.05 o 
   9   5   2      216.64      203.46     11.99 o 
 -13   6   2     2857.86     2952.35     68.76 o 
 -12   6   2     3954.53     3748.04     77.84 o 
 -11   6   2       10.21       12.74      6.81 o 
 -10   6   2     1837.08     1827.51     45.90 o 
  -9   6   2     6338.83     6495.84    108.21 o 
  -8   6   2     3408.50     3226.19     66.50 o 
  -7   6   2       33.87       37.87      7.68 o 
  -6   6   2     1582.70     1451.04     37.52 o 
  -5   6   2     6757.23     6374.54     66.67 o 
  -4   6   2     1432.36     1321.24     19.45 o 
  -3   6   2     5165.43     5713.80     60.97 o 
  -2   6   2     9252.30     9063.18    132.99 o 
  -1   6   2     9715.08    10137.07    145.73 o 
   0   6   2     1070.75     1084.67     18.62 o 
   1   6   2       65.17       59.42      5.29 o 
   2   6   2     4414.19     4359.13     91.80 o 
   3   6   2     7601.00     7711.15     82.91 o 
   4   6   2     1158.54     1186.80     22.24 o 
   5   6   2      193.32      212.32      9.94 o 
   6   6   2     3060.24     3004.57     56.11 o 
   7   6   2     3800.64     3759.72    102.54 o 
   8   6   2      871.66      915.24     33.86 o 
 -13   7   2     2584.86     2582.52     64.05 o 
 -12   7   2     1097.79     1045.61     36.65 o 
 -11   7   2     1416.75     1398.86     41.19 o 
 -10   7   2     4324.42     4246.32     81.85 o 
  -9   7   2     4841.60     4750.89     86.39 o 
  -8   7   2      339.92      338.94     19.37 o 
  -7   7   2      335.21      323.58     18.33 o 
  -6   7   2    11660.87    12085.35    180.81 o 
  -5   7   2    12766.11    13377.57    195.12 o 
  -4   7   2      373.33      437.78     14.05 o 
  -3   7   2      896.29      844.26     40.49 o 
  -2   7   2     7195.73     7063.02     75.00 o 
  -1   7   2    11712.92    11863.17    170.52 o 
   0   7   2     1082.49     1071.72     19.55 o 
   1   7   2     1251.26     1233.01     21.78 o 
   2   7   2     9885.42     9754.58    101.63 o 
   3   7   2     5528.90     5539.55     82.81 o 
   4   7   2      120.50      112.79      8.03 o 
   5   7   2      550.69      569.51     16.29 o 
   6   7   2     5361.70     5329.10     66.45 o 
   7   7   2     1958.34     1936.94     50.61 o 
 -13   8   2      766.89      786.96     33.34 o 
 -12   8   2        3.54        5.24      6.63 o 
 -11   8   2     1036.71      970.56     34.38 o 
 -10   8   2     4068.91     4016.81     80.11 o 
  -9   8   2     1024.39      977.02     35.43 o 
  -8   8   2     1244.70     1324.86     41.01 o 
  -7   8   2     6536.51     6468.79    112.75 o 
  -6   8   2     5539.55     5413.75     97.04 o 
  -5   8   2     2574.62     2489.77     44.33 o 
  -4   8   2      246.03      251.85      9.42 o 
  -3   8   2     3493.67     3276.70     55.94 o 
  -2   8   2     7092.21     7193.80     79.67 o 
  -1   8   2     6178.29     6318.73     70.26 o 
   0   8   2       69.25       71.58      6.33 o 
   1   8   2       81.69       87.18      7.28 o 
   2   8   2     2695.39     2675.22     38.32 o 
   3   8   2      517.87      537.87     15.37 o 
   4   8   2      241.48      227.46     10.86 o 
   5   8   2     2509.14     2395.45     44.07 o 
   6   8   2     2196.43     2300.66     55.85 o 
 -12   9   2      711.53      697.07     30.72 o 
 -11   9   2     5700.91     5521.27    104.02 o 
 -10   9   2     4537.91     4434.29     87.09 o 
  -9   9   2     1124.19     1091.16     38.92 o 
  -8   9   2     2936.62     2899.82     67.37 o 
  -7   9   2     5869.58     5987.96    108.73 o 
  -6   9   2     4298.10     4296.06     83.95 o 
  -5   9   2      629.72      659.63     15.04 o 
  -4   9   2     1248.54     1316.25     23.06 o 
  -3   9   2     9404.06     9217.90     97.65 o 
  -2   9   2     5753.76     5749.12     79.76 o 
  -1   9   2     2635.85     2796.78     39.25 o 
   0   9   2       20.40       30.90      5.36 o 
   1   9   2    16643.22    16568.69    165.67 o 
   2   9   2     2743.75     2731.30     40.05 o 
   3   9   2       47.46       51.33      6.54 o 
   4   9   2     1727.28     1728.55     45.73 o 
   5   9   2     3619.44     3583.98     74.52 o 
 -12  10   2      102.00       88.49     13.44 o 
 -11  10   2     1582.93     1650.01     48.69 o 
 -10  10   2     1850.13     1847.73     68.15 o 
  -9  10   2      279.78      287.28     20.94 o 
  -8  10   2     1651.65     1600.79     48.34 o 
  -7  10   2     7339.85     7200.42    127.76 o 
  -6  10   2     4278.52     4267.09     85.87 o 
  -5  10   2       41.88       32.46      8.90 o 
  -4  10   2     3730.27     3779.76     82.64 o 
  -3  10   2     6695.44     6716.10    201.76 o 
  -2  10   2      917.76      967.97     20.91 o 
  -1  10   2      140.52      140.04      9.12 o 
   0  10   2     2796.96     2824.74     41.47 o 
   1  10   2     2166.60     2250.92     40.05 o 
   2  10   2     1135.48     1134.68     28.10 o 
   3  10   2      127.13      142.07     15.01 o 
   4  10   2     2622.63     2629.12     61.09 o 
 -11  11   2     2048.93     2004.83     55.50 o 
 -10  11   2      878.34      894.99     38.05 o 
  -9  11   2      843.46      833.38     35.95 o 
  -8  11   2     3203.58     3195.13     75.75 o 
  -7  11   2     2258.16     2273.95     60.39 o 
  -6  11   2      317.45      393.39     23.39 o 
  -5  11   2      761.42      742.80     30.72 o 
  -4  11   2     5653.92     5338.38    141.02 o 
  -3  11   2     3865.67     3966.32     71.21 o 
  -2  11   2     1370.45     1325.29     26.10 o 
  -1  11   2      353.56      350.44     13.49 o 
   0  11   2     6049.18     6005.38     73.67 o 
   1  11   2     6739.27     6771.95     81.37 o 
   2  11   2     1648.79     1698.88     45.38 o 
   3  11   2     2322.07     2355.11     56.72 o 
 -10  12   2      366.86      392.17     26.70 o 
  -9  12   2      720.71      689.39     33.68 o 
  -8  12   2     2569.61     2385.31     64.93 o 
  -7  12   2     2293.33     2346.04     63.53 o 
  -6  12   2      945.10      908.43     36.48 o 
  -5  12   2     2631.43     2561.93     64.58 o 
  -4  12   2     2329.18     2349.00     50.35 o 
  -3  12   2     2501.35     2461.34     39.30 o 
  -2  12   2        1.94        4.99      6.02 o 
  -1  12   2     1311.12     1370.73     28.55 o 
   0  12   2     2349.00     2451.63     55.68 o 
   1  12   2     2460.39     2537.32     58.12 o 
   2  12   2       34.07       32.46     10.30 o 
  -9  13   2      430.44      404.21     26.88 o 
  -8  13   2     1727.43     1775.85     56.72 o 
  -7  13   2      872.06      886.26     38.22 o 
  -6  13   2     1285.61     1133.75     42.59 o 
  -5  13   2     1097.00     1089.77     41.19 o 
  -4  13   2     2821.09     2939.44     71.73 o 
  -3  13   2      331.70      337.31     14.38 o 
  -2  13   2       51.72       28.27      8.73 o 
  -1  13   2     2373.37     2495.43     56.72 o 
   0  13   2     2575.98     2729.13     61.43 o 
  -6  14   2      433.02      368.26     25.83 o 
  -5  14   2     1071.97     1068.30     42.41 o 
  -4  14   2     1324.60     1401.13     48.34 o 
  -3  14   2       87.07       86.04     11.87 o 
   1 -15   3      451.08      500.55     24.61 o 
   2 -15   3     1936.31     2039.39     50.09 o 
   3 -15   3     1275.28     1390.31     39.79 o 
   4 -15   3      138.83      112.75     13.26 o 
  -2 -14   3     1825.40     1779.16     48.00 o 
  -1 -14   3      478.23      494.79     23.74 o 
   0 -14   3      176.05      169.12     15.71 o 
   1 -14   3      601.76      572.98     24.78 o 
   2 -14   3     4349.08     4385.25     81.51 o 
   3 -14   3     2963.01     3108.21     63.53 o 
   4 -14   3     1291.72     1385.77     37.87 o 
   5 -14   3     3326.27     3563.56     69.46 o 
   6 -14   3     1934.28     2022.63     49.57 o 
   7 -14   3      419.27      424.08     15.80 o 
  -4 -13   3     1355.25     1391.18     42.41 o 
  -3 -13   3     1759.24     1718.43     46.60 o 
  -2 -13   3     1939.21     1863.46     47.47 o 
  -1 -13   3      438.86      405.61     20.77 o 
   0 -13   3      410.47      465.47     21.82 o 
   1 -13   3     1699.70     1702.02     42.41 o 
   2 -13   3     1762.55     1823.67     43.81 o 
   3 -13   3      652.89      719.76     26.01 o 
   4 -13   3     2622.89     2734.95     53.93 o 
   5 -13   3     3305.81     3381.98     74.18 o 
   6 -13   3     1057.61     1039.34     23.63 o 
   7 -13   3       14.97       19.20      7.33 o 
   8 -13   3      786.50      757.11     30.89 o 
  -5 -12   3      172.57      165.11     15.71 o 
  -4 -12   3     1085.07     1002.33     34.03 o 
  -3 -12   3     2171.43     2262.44     53.23 o 
  -2 -12   3     1373.35     1358.02     38.05 o 
  -1 -12   3      257.83      267.38     16.41 o 
   0 -12   3     3848.64     3926.93     73.13 o 
   1 -12   3     5089.24     5119.32     87.96 o 
   2 -12   3     1073.57     1091.63     21.30 o 
   3 -12   3      210.12      229.53      9.98 o 
   4 -12   3     6641.35     6718.31     63.58 o 
   5 -12   3     3496.08     3551.83     48.61 o 
   6 -12   3     1112.66     1123.28     34.73 o 
   7 -12   3       72.33       62.13     10.82 o 
   8 -12   3     1847.01     1828.20     49.39 o 
   9 -12   3     2837.60     2982.55     69.11 o 
  -6 -11   3      301.70      370.18     21.64 o 
  -5 -11   3      794.38      803.01     30.19 o 
  -4 -11   3     1332.33     1346.68     38.75 o 
  -3 -11   3     3483.11     3533.54     69.11 o 
  -2 -11   3      138.46      134.04     12.22 o 
  -1 -11   3      455.31      470.88     20.77 o 
   0 -11   3     2680.69     2583.05     52.71 o 
   1 -11   3     2663.13     2693.45     40.40 o 
   2 -11   3      624.14      625.57     15.02 o 
   3 -11   3     1208.93     1199.25     22.77 o 
   4 -11   3     3019.83     3029.51     41.52 o 
   5 -11   3    11836.95    12313.29    181.86 o 
   6 -11   3      698.49      719.41     26.35 o 
   7 -11   3     1106.17     1115.25     35.08 o 
   8 -11   3     3314.40     3389.90     72.26 o 
   9 -11   3      129.48      141.19     14.49 o 
  10 -11   3        0.54       -1.75      6.81 o 
  -7 -10   3      676.63      687.30     28.80 o 
  -6 -10   3        5.46        8.20      7.16 o 
  -5 -10   3     1457.23     1440.05     39.79 o 
  -4 -10   3     1650.00     1654.72     41.89 o 
  -3 -10   3     3781.32     3751.35     70.34 o 
  -2 -10   3      238.75      256.04     15.71 o 
  -1 -10   3     6459.59     6473.58     70.59 o 
   0 -10   3     4707.22     4671.51     54.03 o 
   1 -10   3     1219.45     1225.61     22.61 o 
   2 -10   3      477.31      489.40     12.89 o 
   3 -10   3     3465.24     3633.93     71.21 o 
   4 -10   3     2764.01     2756.36     54.28 o 
   5 -10   3     3581.63     3579.44     67.37 o 
   6 -10   3      680.48      690.79     25.31 o 
   7 -10   3     3146.29     3151.84     65.45 o 
   8 -10   3     2508.61     2486.53     58.12 o 
   9 -10   3      989.46     1003.55     35.60 o 
  10 -10   3       74.07       74.52     12.57 o 
  -8  -9   3     4058.78     4066.38     80.46 o 
  -7  -9   3     1689.25     1728.20     45.03 o 
  -6  -9   3     1410.80     1391.01     38.57 o 
  -5  -9   3     1389.02     1411.60     37.52 o 
  -4  -9   3     6242.80     6424.11    104.37 o 
  -3  -9   3     1410.85     1441.10     35.60 o 
  -2  -9   3     1427.50     1409.16     38.92 o 
  -1  -9   3     9589.97     9676.40     98.42 o 
   0  -9   3     1499.42     1530.93     18.99 o 
   1  -9   3     1269.94     1307.41     20.97 o 
   2  -9   3     1168.46     1177.61     20.34 o 
   3  -9   3     8340.16     8622.64     89.84 o 
   4  -9   3     8079.25     8255.81    124.79 o 
   5  -9   3      899.60      903.02     27.05 o 
   6  -9   3     2857.96     2868.23     58.47 o 
   7  -9   3    16999.27    17453.03    249.75 o 
   8  -9   3     2394.06     2531.04     58.12 o 
   9  -9   3      205.90      205.42     16.41 o 
  10  -9   3      193.63      237.71     17.80 o 
  11  -9   3     2603.69     2598.58     64.58 o 
  -9  -8   3      862.42      874.75     31.24 o 
  -8  -8   3      366.80      396.71     20.77 o 
  -7  -8   3       15.87       15.88      7.68 o 
  -6  -8   3     1024.37      956.43     29.50 o 
  -5  -8   3     6819.71     6857.12    109.61 o 
  -4  -8   3     3275.89     3283.93     52.01 o 
  -3  -8   3      296.76      316.90     11.87 o 
  -2  -8   3      211.17      183.78      7.62 o 
  -1  -8   3     5254.10     5263.30     46.36 o 
   0  -8   3     6445.86     6328.50     65.78 o 
   1  -8   3        4.50        7.46      2.58 o 
   2  -8   3     2975.95     3018.94     37.70 o 
   3  -8   3     9915.71    10258.54    146.43 o 
   4  -8   3     1172.59     1211.94     30.02 o 
   5  -8   3      154.97      161.09     11.00 o 
   6  -8   3     8041.09     8382.86    130.20 o 
   7  -8   3     8376.67     8440.46    133.86 o 
   8  -8   3     2548.23     2727.56     59.86 o 
   9  -8   3       97.62       89.01     12.39 o 
  10  -8   3     2487.93     2388.80     58.64 o 
  11  -8   3     2463.97     2465.07     61.96 o 
 -10  -7   3     1155.93     1149.46     36.65 o 
  -9  -7   3     1627.28     1713.54     43.98 o 
  -8  -7   3     1772.90     1798.19     44.33 o 
  -7  -7   3      175.60      156.20     13.44 o 
  -6  -7   3     4523.97     4700.28     76.53 o 
  -5  -7   3     6199.64     6378.70     70.32 o 
  -4  -7   3     2688.13     2652.93     35.29 o 
  -3  -7   3      599.93      653.76     22.51 o 
  -2  -7   3     9785.73    10209.65     81.59 o 
  -1  -7   3    14925.44    15387.11    205.95 o 
   0  -7   3     4303.12     4532.69     48.49 o 
   1  -7   3      771.24      739.51     13.51 o 
   2  -7   3    12053.27    12718.86    147.22 o 
   3  -7   3     4271.79     4283.85     68.94 o 
   4  -7   3     2213.41     2336.61     45.20 o 
   5  -7   3     2652.16     2786.72     53.58 o 
   6  -7   3     6940.84     7057.66    112.22 o 
   7  -7   3     8481.14     8551.64    133.86 o 
   8  -7   3     1049.07     1036.19     32.81 o 
   9  -7   3     1219.76     1300.08     38.92 o 
  10  -7   3     3540.92     3409.97     72.95 o 
  11  -7   3     1545.27     1534.82     46.08 o 
 -10  -6   3     1935.72     2061.90     49.39 o 
  -9  -6   3     1432.33     1436.91     38.22 o 
  -8  -6   3      636.51      673.51     24.61 o 
  -7  -6   3     1189.15     1225.83     26.44 o 
  -6  -6   3     3673.70     3715.89     69.38 o 
  -5  -6   3     3126.73     3075.83     39.06 o 
  -4  -6   3     2394.33     2563.62     25.61 o 
  -3  -6   3     1013.43      992.97     15.57 o 
  -2  -6   3     1594.02     1476.27     21.21 o 
  -1  -6   3     2871.48     2650.18     29.68 o 
   1  -6   3     6680.93     7079.77     70.76 o 
   2  -6   3     5959.46     5787.77     85.00 o 
   3  -6   3     4140.00     4222.41     67.02 o 
   4  -6   3      143.10      165.63     10.12 o 
   5  -6   3     1841.72     1954.91     41.54 o 
   6  -6   3     5642.12     5677.30     93.02 o 
   7  -6   3     5973.65     6101.58    101.23 o 
   8  -6   3      182.99      194.25     13.96 o 
   9  -6   3     6647.58     6411.02    110.30 o 
  10  -6   3     3509.34     3466.35     73.13 o 
  11  -6   3     1297.30     1276.34     41.01 o 
 -10  -5   3     1942.14     2085.99     48.00 o 
  -9  -5   3     3385.53     3413.43     44.90 o 
  -8  -5   3        8.16       12.10      4.10 o 
  -7  -5   3     2313.19     2362.75     32.94 o 
  -6  -5   3     4534.51     4451.31     40.71 o 
  -5  -5   3     2693.02     2731.73     26.93 o 
  -4  -5   3     1117.09     1218.68     14.35 o 
  -3  -5   3     7602.14     7743.97     78.30 o 
  -1  -5   3     3517.24     3585.28     61.26 o 
   0  -5   3     1071.52     1082.55     14.59 o 
   1  -5   3     7557.20     7930.66    108.38 o 
   3  -5   3     5715.54     5860.55     87.44 o 
   4  -5   3      186.91      183.08      9.95 o 
   5  -5   3     6113.41     6046.60     94.60 o 
   6  -5   3     4779.27     4662.58     79.24 o 
   7  -5   3      321.46      283.61     15.36 o 
   8  -5   3      864.77      814.88     27.58 o 
   9  -5   3     5087.38     4968.35     90.58 o 
  10  -5   3     3399.58     3497.94     72.95 o 
  11  -5   3      259.15      275.76     19.55 o 
 -11  -4   3     1566.55     1687.36     41.71 o 
 -10  -4   3     1963.41     2043.30     32.15 o 
  -9  -4   3      831.81      820.01     29.06 o 
  -8  -4   3      108.97      101.89      7.16 o 
  -7  -4   3     1743.91     1761.47     27.34 o 
  -6  -4   3     4433.43     4419.12     39.94 o 
  -5  -4   3       74.33       70.07      4.55 o 
  -4  -4   3      951.80      903.10     11.25 o 
  -3  -4   3    11081.20    10951.60    149.92 o 
  -2  -4   3     7604.15     7695.04    106.64 o 
  -1  -4   3      109.64       89.19      2.60 o 
   0  -4   3     2182.08     2089.37     23.42 o 
   2  -4   3     7532.65     7696.09    107.34 o 
   3  -4   3      307.98      411.54     13.61 o 
   4  -4   3    10938.60    11859.51    165.28 o 
   5  -4   3     4648.92     4458.55     73.48 o 
   6  -4   3     2750.91     2815.35     53.93 o 
   7  -4   3        4.64        4.89      4.01 o 
   8  -4   3     1544.76     1534.82     39.44 o 
   9  -4   3     6005.11     6133.87    105.77 o 
  10  -4   3     2066.47     2117.75     52.53 o 
  11  -4   3      161.90      140.67     14.49 o 
 -12  -3   3      926.15      969.52     31.76 o 
 -11  -3   3     1295.38     1417.36     37.70 o 
 -10  -3   3     6448.92     6535.11    105.24 o 
  -9  -3   3      112.26      126.93      9.18 o 
  -8  -3   3     1911.08     1920.59     22.58 o 
  -7  -3   3     5054.45     5037.73     66.05 o 
  -6  -3   3     7229.53     7303.83     60.65 o 
  -5  -3   3        3.80        7.12      1.88 o 
  -2  -3   3     3209.43     3241.20     49.39 o 
  -1  -3   3     1860.92     2010.76     27.40 o 
   0  -3   3     2097.75     2118.45     31.42 o 
   3  -3   3      602.91      739.14     18.67 o 
   4  -3   3     5178.40     5177.09     80.11 o 
   6  -3   3      588.20      592.88     20.42 o 
   7  -3   3      277.48      268.78     14.49 o 
   8  -3   3     2937.87     2859.16     58.99 o 
   9  -3   3     5383.97     5215.31     93.20 o 
  10  -3   3     1203.01     1139.33     36.30 o 
  11  -3   3      895.75      921.00     34.21 o 
 -12  -2   3      797.81      851.36     29.67 o 
 -11  -2   3     1739.96     1799.41     43.63 o 
 -10  -2   3      202.23      201.37      9.23 o 
  -9  -2   3      979.02     1000.73     15.49 o 
  -8  -2   3     5761.45     5865.16     52.03 o 
  -7  -2   3     2854.82     2802.65     28.07 o 
  -6  -2   3     1989.05     1921.56     20.27 o 
  -5  -2   3     3045.93     3251.91     29.52 o 
  -4  -2   3     6831.05     6557.92     65.97 o 
  -3  -2   3     1756.17     1580.58     52.80 o 
  -2  -2   3     2933.44     3002.01     33.77 o 
  -1  -2   3     3148.17     3009.60     44.51 o 
   0  -2   3     4672.30     4748.72     69.99 o 
   2  -2   3      988.18     1040.90     21.47 o 
   3  -2   3     5549.42     5708.19     84.47 o 
   5  -2   3     4103.00     3853.80     65.45 o 
   6  -2   3      111.22      102.27      8.90 o 
   7  -2   3      654.76      617.66     22.34 o 
   8  -2   3     5542.68     5370.65     92.68 o 
   9  -2   3     2255.46     2118.80     50.44 o 
  10  -2   3       92.43       76.10     11.52 o 
  11  -2   3     1381.43     1372.68     42.06 o 
 -13  -1   3      380.12      384.66     21.29 o 
 -12  -1   3     3256.05     3274.71     67.02 o 
 -11  -1   3     1212.24     1222.95     28.54 o 
 -10  -1   3     2675.19     2733.10     38.31 o 
  -9  -1   3     1748.63     1775.27     27.61 o 
  -8  -1   3     4735.20     4673.94     42.76 o 
  -7  -1   3     7113.79     7388.61     72.10 o 
  -6  -1   3      536.56      495.82     18.14 o 
  -5  -1   3       22.94       25.55      2.94 o 
  -2  -1   3     3128.81     3460.41     51.49 o 
  -1  -1   3      249.70      229.43      4.63 o 
   1  -1   3     2658.66     2314.27     36.83 o 
   2  -1   3     3207.29     3409.80     53.06 o 
   3  -1   3     7329.28     7122.58    102.62 o 
   4  -1   3     8048.29     7918.96    115.54 o 
   5  -1   3     2775.07     2664.73     49.92 o 
   6  -1   3       54.54       63.18      8.03 o 
   7  -1   3     2931.88     2826.34     56.37 o 
   8  -1   3     7389.52     7248.42    117.28 o 
   9  -1   3      868.32      892.37     30.37 o 
  10  -1   3       11.31       11.52      7.50 o 
  11  -1   3     1524.25     1552.62     45.55 o 
 -13   0   3      382.23      368.43     20.59 o 
 -12   0   3     2278.27     2264.72     36.77 o 
 -11   0   3     3823.01     3824.11     50.65 o 
 -10   0   3        7.00        7.56      3.73 o 
  -9   0   3      321.26      291.16     10.08 o 
  -8   0   3     7253.04     7137.04     60.63 o 
  -7   0   3     3545.16     3637.22     33.50 o 
  -6   0   3       62.86       87.00      4.23 o 
  -5   0   3       75.16       44.34      6.28 o 
  -4   0   3     1616.19     2106.05     27.92 o 
  -2   0   3      158.63      174.43      4.89 o 
   0   0   3      191.54      249.00      5.07 o 
   1   0   3      554.62      575.25     13.96 o 
   2   0   3     6803.84     7079.82    100.35 o 
   3   0   3     3363.74     3007.16     50.44 o 
   4   0   3     7115.48     6931.99    103.15 o 
   5   0   3      499.01      436.67     16.58 o 
   6   0   3     2555.38     2582.87     50.96 o 
   7   0   3     8266.46     8211.65    127.41 o 
   8   0   3     2838.20     2804.35     58.64 o 
   9   0   3       19.75       17.10      6.98 o 
  10   0   3      236.67      251.67     17.45 o 
 -13   1   3     1795.70     1761.52     32.82 o 
 -12   1   3     3378.52     3426.44     48.68 o 
 -11   1   3     2054.05     2092.48     41.01 o 
 -10   1   3     1413.94     1402.30     35.69 o 
  -9   1   3     1977.83     1889.92     29.19 o 
  -8   1   3      594.38      522.92     22.34 o 
  -7   1   3     4450.30     4253.99     37.58 o 
  -6   1   3       13.42       46.25      5.93 o 
  -3   1   3     4969.10     5019.00     51.15 o 
   0   1   3      661.25      628.66     14.66 o 
   1   1   3     2667.92     2786.93     45.20 o 
   2   1   3     3268.61     3064.23     35.42 o 
   3   1   3     8099.18     7816.32    103.32 o 
   4   1   3     6000.60     5982.20     91.80 o 
   5   1   3      316.10      319.39     14.49 o 
   6   1   3     1033.34     1038.63     28.97 o 
   7   1   3     2933.92     3002.10     59.69 o 
   8   1   3      154.32      164.93     13.96 o 
   9   1   3     1225.87     1198.15     36.65 o 
  10   1   3     1469.49     1480.19     43.28 o 
 -13   2   3     2965.90     2969.11     64.05 o 
 -12   2   3     1219.38     1235.85     25.85 o 
 -11   2   3      736.74      769.60     19.06 o 
 -10   2   3     3650.33     3541.12     47.14 o 
  -9   2   3     3703.75     3770.06     47.57 o 
  -8   2   3     2198.75     2024.17     29.37 o 
  -7   2   3     3301.71     3571.18     65.27 o 
  -6   2   3     8142.81     7991.50    282.48 o 
  -5   2   3     4936.23     4678.13    101.75 o 
  -4   2   3      455.16      384.56      8.72 o 
  -3   2   3       85.87       96.05     20.42 o 
  -1   2   3     1213.27     1406.12     35.60 o 
   1   2   3        4.83       16.93      4.01 o 
   2   2   3      369.39      505.49     11.78 o 
   3   2   3     6956.52     6783.68     82.73 o 
   4   2   3     1055.88      978.22     18.20 o 
   5   2   3      269.34      233.27      9.25 o 
   6   2   3     5362.94     5445.02     78.02 o 
   7   2   3     1607.85     1587.35     39.79 o 
   8   2   3       74.23       94.77     12.04 o 
   9   2   3      647.41      699.87     27.75 o 
  10   2   3     1367.50     1385.60     42.06 o 
 -13   3   3     3493.59     3729.36     76.10 o 
 -12   3   3     2735.46     2636.31     41.52 o 
 -11   3   3      305.56      271.03     15.10 o 
 -10   3   3     3405.20     3344.35     64.40 o 
  -9   3   3     6837.91     6675.74     74.91 o 
  -8   3   3     4788.14     4951.05     57.57 o 
  -7   3   3       62.57       69.66      5.39 o 
  -6   3   3     5512.30     5229.40    135.96 o 
  -4   3   3     4361.48     4261.24     46.33 o 
  -3   3   3     1369.56     1304.07     23.07 o 
  -2   3   3     3923.25     3664.79     39.24 o 
  -1   3   3     3618.49     3273.76     36.31 o 
   0   3   3     1989.94     1934.53     24.74 o 
   1   3   3     5936.68     5970.74     62.45 o 
   3   3   3     3088.26     3065.59     38.44 o 
   4   3   3      556.11      569.88     14.18 o 
   5   3   3     1229.69     1238.70     22.82 o 
   6   3   3     1901.16     1979.51     31.71 o 
   7   3   3     2040.12     2082.42     34.30 o 
   8   3   3       16.08       25.83      8.20 o 
   9   3   3      490.62      539.47     24.78 o 
 -13   4   3     2770.67     2817.44     63.70 o 
 -12   4   3       14.91       16.06      6.81 o 
 -11   4   3      779.82      838.85     20.42 o 
 -10   4   3     1723.53     1618.54     39.97 o 
  -9   4   3     9653.50     9623.86    126.10 o 
  -8   4   3      381.20      375.28     11.87 o 
  -7   4   3     3695.30     3757.90     46.65 o 
  -6   4   3     8135.29     8148.73     88.22 o 
  -5   4   3     8728.18     8806.85     93.29 o 
  -4   4   3     2043.01     2243.93     24.64 o 
  -3   4   3     1527.01     1547.95     16.02 o 
  -2   4   3     9838.90     9169.30    130.90 o 
  -1   4   3     9026.71     9309.79    131.42 o 
   0   4   3      178.71      168.61      6.79 o 
   1   4   3     2914.28     2811.82     48.34 o 
   2   4   3    10899.12    10899.62    195.74 o 
   3   4   3     2525.02     2615.86     49.04 o 
   4   4   3      364.60      374.42     11.76 o 
   5   4   3      941.26      940.78     21.82 o 
   6   4   3     4431.04     4611.94     58.35 o 
   7   4   3      755.70      784.95     20.10 o 
   8   4   3      561.77      549.09     31.07 o 
   9   4   3     1869.83     1976.21     50.96 o 
 -13   5   3      980.56     1053.99     36.48 o 
 -12   5   3      101.45       95.82     12.39 o 
 -11   5   3     3605.70     3595.85     72.08 o 
 -10   5   3     4933.52     4831.93     60.84 o 
  -9   5   3     6274.13     6139.63     71.26 o 
  -8   5   3       54.23       55.50      6.81 o 
  -7   5   3      851.80      871.79     18.04 o 
  -6   5   3    10417.06    10265.83    220.78 o 
  -5   5   3     8482.21     8616.65    127.32 o 
  -4   5   3      749.88      862.79     11.29 o 
  -3   5   3     1236.50     1096.01     17.11 o 
  -1   5   3     1603.87     1509.09     22.09 o 
   0   5   3      317.20      264.86      8.50 o 
   1   5   3     6226.89     6229.56     67.50 o 
   2   5   3     7153.28     7183.82     77.13 o 
   3   5   3      924.35      915.98     19.37 o 
   4   5   3      196.42      196.61      9.09 o 
   5   5   3     2735.00     2780.79     40.15 o 
   6   5   3     3121.08     3086.61     44.27 o 
   7   5   3      709.85      718.78     19.76 o 
   8   5   3      344.39      371.29     14.85 o 
 -13   6   3      328.25      340.68     21.29 o 
 -12   6   3      409.26      404.91     21.64 o 
 -11   6   3     3441.70     3389.38     70.34 o 
 -10   6   3     4644.53     4652.63     85.69 o 
  -9   6   3     1143.42     1074.58     34.91 o 
  -8   6   3      484.51      476.29     21.99 o 
  -7   6   3     7839.98     7938.16    128.28 o 
  -6   6   3     1478.50     1385.07     36.83 o 
  -5   6   3      359.44      310.80      8.15 o 
  -4   6   3     1354.61     1211.80     37.00 o 
  -3   6   3     9893.88    10187.51    150.10 o 
  -2   6   3     4898.19     4781.07     53.64 o 
  -1   6   3       63.43       58.90      5.17 o 
   0   6   3     1153.89     1214.13     20.77 o 
   1   6   3     3658.67     3567.52     49.22 o 
   2   6   3     5089.71     5106.50     59.73 o 
   3   6   3     1153.53     1191.23     22.51 o 
   4   6   3      661.65      664.72     23.56 o 
   5   6   3     3864.63     3969.08     74.44 o 
   6   6   3     3093.97     3054.36     45.19 o 
   7   6   3      112.39      115.99      9.68 o 
 -13   7   3       62.60       68.24     12.22 o 
 -12   7   3     1364.06     1199.55     38.92 o 
 -11   7   3     2439.21     2468.38     58.29 o 
 -10   7   3      975.47      997.44     32.99 o 
  -9   7   3      255.43      276.28     18.50 o 
  -8   7   3      213.45      225.49     16.41 o 
  -7   7   3    10257.35    10121.36    158.82 o 
  -6   7   3     2980.88     2911.69     61.26 o 
  -5   7   3     2296.42     2308.87     93.90 o 
  -4   7   3     4810.90     4497.56     51.82 o 
  -3   7   3    14951.96    15401.95    219.38 o 
  -2   7   3     3048.65     3185.00     69.64 o 
  -1   7   3      311.53      316.56     42.93 o 
   0   7   3     7138.91     7418.42     80.37 o 
   1   7   3     6452.06     6351.46     71.51 o 
   2   7   3     3565.46     3590.84    141.02 o 
   3   7   3      275.01      267.20     11.04 o 
   4   7   3      590.91      618.30     17.18 o 
   5   7   3     2164.52     2148.68     35.75 o 
   6   7   3      576.65      579.54     17.97 o 
 -13   8   3      595.51      587.82     28.62 o 
 -12   8   3     2922.29     2827.56     66.50 o 
 -11   8   3     4262.87     4347.38     86.39 o 
 -10   8   3      474.00      493.92     25.83 o 
  -9   8   3       12.04        6.11      6.28 o 
  -8   8   3    11055.02    11385.83    179.77 o 
  -7   8   3     4287.37     4271.11     84.30 o 
  -6   8   3      854.75      850.84     30.37 o 
  -5   8   3      992.98     1004.22     18.40 o 
  -4   8   3     4218.15     4215.27     50.75 o 
  -3   8   3     3424.63     3345.30     43.00 o 
  -2   8   3      740.92      782.23     17.26 o 
  -1   8   3       26.03       34.20      8.38 o 
   0   8   3      675.61      659.37     16.31 o 
   1   8   3     2753.43     2797.44     52.53 o 
   2   8   3      111.80      111.40     18.41 o 
   3   8   3      236.38      239.32     11.52 o 
   4   8   3     4990.50     5085.06     64.39 o 
   5   8   3     1884.71     1847.24     33.59 o 
   6   8   3      827.63      841.41     33.16 o 
 -12   9   3     2818.34     2831.23     67.72 o 
 -11   9   3      764.11      742.80     30.89 o 
 -10   9   3      378.28      393.39     24.26 o 
  -9   9   3     1866.51     1842.69     52.71 o 
  -8   9   3     3307.30     3259.88     73.48 o 
  -7   9   3     4947.21     4818.43     93.90 o 
  -6   9   3      144.05      172.96     14.84 o 
  -5   9   3     1861.75     1792.84     50.70 o 
  -4   9   3     4843.46     4893.97     58.59 o 
  -3   9   3     2553.16     2635.29     37.68 o 
  -2   9   3        0.12        6.46      5.32 o 
  -1   9   3     7274.64     7346.64     82.70 o 
   0   9   3    11466.92    11530.62    121.82 o 
   1   9   3      868.89      873.07     20.35 o 
   2   9   3       50.74       46.04      6.31 o 
   3   9   3     3039.40     3015.14     44.98 o 
   4   9   3     3096.47     3055.75     46.32 o 
   5   9   3     1227.50     1204.78     39.62 o 
 -12  10   3     1650.79     1721.04     51.49 o 
 -11  10   3     1367.38     1354.87     32.20 o 
 -10  10   3      135.00       95.82     15.01 o 
  -9  10   3     4536.07     4564.49     96.17 o 
  -8  10   3     2660.79     2727.04     67.72 o 
  -7  10   3     1266.59     1272.85     42.24 o 
  -6  10   3       87.52       81.33     12.57 o 
  -5  10   3     3507.56     3414.51     74.00 o 
  -4  10   3     5676.59     5471.03     65.64 o 
  -3  10   3     2963.91     3029.06     42.94 o 
  -2  10   3      323.01      315.21     12.16 o 
  -1  10   3     2785.29     2850.15     42.17 o 
   0  10   3     3070.76     3041.20     44.59 o 
   1  10   3      552.78      566.25     30.89 o 
   2  10   3      361.68      338.94     15.45 o 
   3  10   3     1483.58     1546.69     43.98 o 
   4  10   3     3807.92     3915.41     80.63 o 
 -11  11   3     1078.35     1042.29     43.11 o 
 -10  11   3      890.35      847.17     38.05 o 
  -9  11   3     2311.42     2296.47     63.88 o 
  -8  11   3     2171.49     2179.36     61.09 o 
  -7  11   3      380.91      388.33     24.26 o 
  -6  11   3      452.00      484.15     26.35 o 
  -5  11   3     6004.68     5792.83    109.95 o 
  -4  11   3     1808.52     1788.12     31.07 o 
  -3  11   3        3.36       11.12     20.68 o 
  -2  11   3     1038.88     1034.94     23.51 o 
  -1  11   3     3676.61     3834.76     53.43 o 
   0  11   3     2230.07     2160.53     37.03 o 
   1  11   3        1.28       20.56     12.30 o 
   2  11   3      838.65      772.99     30.54 o 
 -10  12   3     1050.32     1045.26     43.28 o 
  -9  12   3     2251.18     2240.27     64.93 o 
  -8  12   3      702.54      765.49     35.95 o 
  -7  12   3       50.20       42.93     11.00 o 
  -6  12   3      566.06      593.40     30.54 o 
  -5  12   3     4556.85     4555.76     95.64 o 
  -4  12   3     2467.64     2306.94     61.43 o 
  -3  12   3       93.06       87.00      8.67 o 
  -2  12   3     1727.08     1737.25     32.84 o 
  -1  12   3     2617.67     2639.58     43.03 o 
   0  12   3     1285.82     1303.22     38.57 o 
   1  12   3       13.38       18.15      8.90 o 
  -8  13   3      242.94      249.40     22.69 o 
  -7  13   3      253.43      270.35     22.34 o 
  -6  13   3     3848.92     3946.48     90.41 o 
  -5  13   3     1766.82     1712.67     53.93 o 
  -4  13   3      289.27      343.13     23.56 o 
  -3  13   3       85.86       79.52      8.64 o 
  -2  13   3     1146.85     1173.26     43.81 o 
  -1  13   3     1122.57     1138.11     35.78 o 
   0 -15   4     2822.74     2813.95     63.01 o 
   1 -15   4     3957.03     3916.46     78.02 o 
   2 -15   4      653.73      644.54     27.05 o 
   3 -15   4      310.89      353.25     20.42 o 
   4 -15   4     1963.15     2175.52     52.36 o 
  -2 -14   4       73.91       69.81     12.04 o 
  -1 -14   4     2185.51     2098.90     51.49 o 
   0 -14   4     4209.11     4154.17     80.11 o 
   1 -14   4     3937.88     3910.53     76.10 o 
   2 -14   4       10.61        4.89      6.98 o 
   3 -14   4     1202.77     1230.26     36.65 o 
   4 -14   4     4202.90     4341.67     82.12 o 
   5 -14   4     1837.22     1832.04     46.43 o 
   6 -14   4        4.39        9.08      6.63 o 
   7 -14   4      585.43      598.12     26.70 o 
  -4 -13   4     1555.10     1513.18     43.81 o 
  -3 -13   4      800.44      807.38     30.54 o 
  -2 -13   4       80.72       56.55     10.12 o 
  -1 -13   4     1863.17     1877.25     46.95 o 
   0 -13   4     3836.71     4016.99     76.27 o 
   1 -13   4     2388.79     2424.05     53.58 o 
   2 -13   4      224.98      247.31     15.53 o 
   3 -13   4     3415.58     3387.98     65.10 o 
   4 -13   4     6823.33     6831.64    112.22 o 
   5 -13   4      948.34      956.25     31.42 o 
   6 -13   4       70.24       81.68      8.14 o 
   7 -13   4     1278.69     1262.38     39.44 o 
   8 -13   4     1833.64     1876.03     51.66 o 
  -6 -12   4       12.39        6.63      8.55 o 
  -5 -12   4     3131.60     3053.76     66.85 o 
  -4 -12   4     2116.46     2114.43     51.66 o 
  -3 -12   4       75.09       71.91     11.17 o 
  -2 -12   4     2564.04     2380.77     53.41 o 
  -1 -12   4     5004.95     4802.38     85.52 o 
   0 -12   4     3337.14     3310.49     64.93 o 
   1 -12   4        6.91        5.67      5.15 o 
   2 -12   4     1837.07     1929.08     42.59 o 
   3 -12   4     7282.10     7397.82    116.94 o 
   4 -12   4     1715.01     1709.82     29.31 o 
   5 -12   4        4.63        2.48      3.70 o 
   6 -12   4      616.74      623.07     25.13 o 
   7 -12   4     3001.20     2962.13     65.10 o 
   8 -12   4     1889.03     1923.50     51.66 o 
   9 -12   4        1.86       -1.92      6.46 o 
  -7 -11   4        2.36        1.75      8.03 o 
  -6 -11   4     1131.82     1156.09     37.00 o 
  -5 -11   4     4342.84     4356.45     82.90 o 
  -4 -11   4     3018.16     2949.56     61.78 o 
  -3 -11   4      141.62      130.37     13.09 o 
  -2 -11   4      647.94      642.97     24.43 o 
  -1 -11   4     9840.52     9947.48    103.84 o 
   0 -11   4      213.75      224.29     15.79 o 
   1 -11   4      162.71      154.28     10.82 o 
   2 -11   4     1561.45     1608.65     37.35 o 
   3 -11   4     9514.19     9651.55    101.50 o 
   4 -11   4     1776.38     1796.39     29.62 o 
   5 -11   4       56.50       53.76      9.08 o 
   6 -11   4     1323.07     1365.35     38.22 o 
   7 -11   4     2718.63     2785.15     61.78 o 
   8 -11   4      643.82      602.13     27.05 o 
   9 -11   4      308.04      295.83     20.25 o 
  -8 -10   4      712.60      707.89     29.50 o 
  -7 -10   4      235.24      206.82     16.23 o 
  -6 -10   4     1649.61     1570.60     42.06 o 
  -5 -10   4     4265.54     4232.36     78.71 o 
  -4 -10   4      313.42      304.38     17.45 o 
  -3 -10   4      389.03      368.78     18.15 o 
  -2 -10   4     9759.54     9624.65    124.00 o 
  -1 -10   4     1457.04     1449.04     24.15 o 
   0 -10   4     1260.36     1265.00     29.84 o 
   1 -10   4     1189.64     1203.74     29.50 o 
   2 -10   4     6621.20     6678.42     91.10 o 
   3 -10   4     3809.43     3888.65     48.12 o 
   4 -10   4     3151.06     3297.92     43.81 o 
   5 -10   4     3210.52     3266.68     63.01 o 
   6 -10   4     7197.75     7355.75    119.55 o 
   7 -10   4     3370.53     3511.90     71.38 o 
   8 -10   4       51.76       52.88      9.77 o 
   9 -10   4      783.72      802.84     31.76 o 
  10 -10   4     2626.83     2734.54     66.32 o 
  -9  -9   4     1314.33     1300.95     39.79 o 
  -8  -9   4      162.17      174.18     15.71 o 
  -7  -9   4       80.57       83.08     11.69 o 
  -6  -9   4     8646.55     8626.16    135.61 o 
  -5  -9   4      986.47     1032.00     30.72 o 
  -4  -9   4     1062.52     1081.95     21.46 o 
  -3  -9   4     4154.49     4174.16     70.34 o 
  -2  -9   4     9788.61     9865.37    101.34 o 
  -1  -9   4     3757.20     3797.08     63.18 o 
   0  -9   4      200.13      218.69     11.34 o 
   1  -9   4     5785.27     5896.61     91.45 o 
   2  -9   4     7757.35     7826.67     81.87 o 
   3  -9   4     3590.08     3588.72     44.42 o 
   4  -9   4     1240.54     1251.21     31.59 o 
   5  -9   4     3179.87     3335.27     63.18 o 
   6  -9   4     7308.39     7425.39    119.90 o 
   7  -9   4      620.53      602.48     24.61 o 
   8  -9   4      192.09      211.71     16.06 o 
   9  -9   4     1961.10     1895.75     50.26 o 
  10  -9   4     3944.87     3953.98     82.90 o 
  -9  -8   4      478.58      488.68     23.56 o 
  -8  -8   4       51.09       52.71      9.77 o 
  -7  -8   4     7631.86     7537.26    120.77 o 
  -6  -8   4     2762.26     2867.78     39.96 o 
  -5  -8   4      786.79      786.55     18.14 o 
  -4  -8   4      372.60      366.06     12.01 o 
  -3  -8   4     7763.14     7716.90     81.68 o 
  -2  -8   4     5865.82     5869.13     73.56 o 
  -1  -8   4     2241.26     2237.13     41.54 o 
   0  -8   4      209.16      258.26     13.44 o 
   1  -8   4     8871.39     8802.83     88.51 o 
   2  -8   4    13235.40    13485.08    187.62 o 
   3  -8   4      200.65      193.36      7.71 o 
   4  -8   4      578.86      579.79     19.90 o 
   5  -8   4     5791.15     5985.17     97.56 o 
   6  -8   4     2850.17     2856.01     57.94 o 
   7  -8   4      447.71      430.57     20.59 o 
   8  -8   4     1994.69     1871.14     47.47 o 
   9  -8   4     1297.79     1371.28     41.01 o 
  10  -8   4     1243.01     1251.56     40.67 o 
 -10  -7   4     1953.97     2050.73     49.74 o 
  -9  -7   4     1082.38     1064.81     33.16 o 
  -8  -7   4     1441.19     1354.53     36.13 o 
  -7  -7   4     3416.64     3454.53     45.41 o 
  -6  -7   4     2443.62     2462.93     35.30 o 
  -5  -7   4     1891.44     1910.33     29.12 o 
  -4  -7   4      176.87      177.53      8.50 o 
  -3  -7   4     4390.10     4382.19     59.60 o 
  -2  -7   4     9318.08     9652.05    135.78 o 
  -1  -7   4       40.84       50.59      3.52 o 
   0  -7   4     6475.08     6922.64     69.59 o 
   1  -7   4    10323.98    10524.01    218.42 o 
   2  -7   4     2699.40     2498.24     31.69 o 
   3  -7   4     1467.67     1613.88     33.86 o 
   4  -7   4      570.77      558.85     19.20 o 
   5  -7   4     3930.37     3917.51     69.29 o 
   6  -7   4     3981.92     4061.49     73.48 o 
   7  -7   4      117.18       80.11     10.30 o 
   8  -7   4     2000.65     1936.41     47.82 o 
   9  -7   4     1874.19     1876.72     48.87 o 
  10  -7   4     2722.25     2544.13     61.09 o 
  11  -7   4      142.69      117.98     15.18 o 
 -10  -6   4      796.18      839.67     28.62 o 
  -9  -6   4        2.93        9.69      4.50 o 
  -8  -6   4     2089.37     2127.08     32.33 o 
  -7  -6   4     4624.10     4725.25     56.28 o 
  -6  -6   4     1911.76     1946.65     29.43 o 
  -5  -6   4       19.03       28.29      7.16 o 
  -4  -6   4     2212.72     2301.39     31.16 o 
  -3  -6   4     3001.21     2875.83     65.80 o 
  -2  -6   4     6973.85     6863.58     99.48 o 
  -1  -6   4     8684.76     9538.75     91.14 o 
   0  -6   4     9157.51     9421.49    131.60 o 
   2  -6   4     3076.10     3031.42     50.26 o 
   3  -6   4      574.18      625.52     18.33 o 
   4  -6   4     5413.93     5565.07     87.44 o 
   5  -6   4     6065.93     6206.47     98.44 o 
   6  -6   4     2539.70     2475.36     50.96 o 
   7  -6   4      285.94      262.49     15.36 o 
   8  -6   4     2424.66     2494.39     55.68 o 
   9  -6   4     2540.94     2458.43     57.25 o 
  10  -6   4      120.91      120.95     13.26 o 
  11  -6   4       19.62       23.91      8.90 o 
 -10  -5   4      279.07      307.61     11.91 o 
  -9  -5   4      700.05      719.51     17.28 o 
  -8  -5   4     2523.62     2519.00     35.42 o 
  -7  -5   4     4226.43     4242.01     50.90 o 
  -6  -5   4      403.09      425.51     12.22 o 
  -5  -5   4     1333.10     1386.12     21.27 o 
  -4  -5   4     3343.90     3176.85     28.76 o 
  -2  -5   4      153.17      221.65      9.60 o 
  -1  -5   4      391.18      375.16      6.68 o 
   1  -5   4     1351.09     1279.66     24.26 o 
   2  -5   4        6.95        6.11      2.97 o 
   3  -5   4     1540.50     1456.80     30.54 o 
   4  -5   4     5402.10     5213.74     82.38 o 
   5  -5   4     5816.17     5920.59     94.07 o 
   6  -5   4        2.73        8.20      4.71 o 
   7  -5   4      690.40      666.18     24.09 o 
   8  -5   4     3060.41     2886.38     61.09 o 
   9  -5   4     1563.93     1539.71     42.93 o 
  10  -5   4       48.99       46.95      9.77 o 
  11  -5   4      450.69      455.35     24.43 o 
 -12  -4   4     2105.53     2224.74     52.01 o 
 -11  -4   4     3818.97     3869.86     72.95 o 
 -10  -4   4       71.31       81.85     10.47 o 
  -9  -4   4      614.82      652.41     15.85 o 
  -8  -4   4     4368.27     4412.38     52.49 o 
  -7  -4   4     2771.98     2761.70     36.16 o 
  -6  -4   4       88.09       94.17      4.11 o 
  -5  -4   4     6262.23     6159.58     51.54 o 
  -3  -4   4      577.86      503.87     15.53 o 
  -2  -4   4     1592.78     1524.87     28.80 o 
  -1  -4   4     1188.62     1108.59     13.71 o 
   1  -4   4     3904.06     3766.22     40.58 o 
   3  -4   4     7915.81     8355.46    119.55 o 
   5  -4   4     5847.40     6117.81     96.34 o 
   6  -4   4     1569.94     1645.99     38.75 o 
   7  -4   4     1759.53     1680.38     41.19 o 
   8  -4   4     3019.22     2989.35     62.13 o 
   9  -4   4     1447.58     1469.20     41.71 o 
  10  -4   4      255.69      274.36     18.85 o 
  11  -4   4      607.10      609.11     28.27 o 
 -12  -3   4     1507.80     1590.84     42.24 o 
 -11  -3   4       62.95       97.74     11.69 o 
 -10  -3   4       23.52       22.86      6.98 o 
  -9  -3   4     1954.66     1985.15     29.57 o 
  -8  -3   4     9642.09     9528.40     79.01 o 
  -7  -3   4      921.55      915.11     13.13 o 
  -6  -3   4      104.02       91.51      4.27 o 
  -5  -3   4     6971.58     6910.07     56.63 o 
  -3  -3   4      981.65      837.57     20.25 o 
  -2  -3   4      797.75      747.87     17.98 o 
   0  -3   4     6095.30     5717.09     81.51 o 
   1  -3   4     1063.70     1056.08     20.94 o 
   2  -3   4     4408.13     4572.17     68.94 o 
   3  -3   4     4136.90     4090.29     65.27 o 
   4  -3   4     6297.36     6112.22     93.72 o 
   5  -3   4      518.81      442.26     17.10 o 
   6  -3   4       94.08      102.45      9.42 o 
   7  -3   4     3268.55     3217.81     63.01 o 
   8  -3   4     6115.33     5739.25     99.31 o 
   9  -3   4     1045.61      965.33     32.64 o 
  10  -3   4      906.02      852.41     31.94 o 
 -13  -2   4     2928.18     3010.47     65.45 o 
 -12  -2   4     2862.28     2940.49     62.31 o 
 -11  -2   4      883.76      879.46     28.80 o 
 -10  -2   4       36.35       39.27      8.03 o 
  -9  -2   4    12868.77    13095.77    130.71 o 
  -8  -2   4     5695.80     5792.00     51.14 o 
  -7  -2   4       38.49       30.34      2.92 o 
  -6  -2   4      319.24      267.58     12.96 o 
  -4  -2   4     5902.08     5652.40    177.85 o 
  -3  -2   4     2983.86     3098.47     47.73 o 
  -2  -2   4     2613.97     2741.97     28.80 o 
  -1  -2   4     1389.26     1361.19     16.35 o 
   1  -2   4     2375.23     2691.65     30.30 o 
   2  -2   4     5559.99     5455.99     80.46 o 
   4  -2   4       89.15       57.42      7.16 o 
   5  -2   4      151.25      152.02     10.30 o 
   6  -2   4     4891.69     4756.65     81.51 o 
   7  -2   4     4013.02     3884.70     72.26 o 
   8  -2   4      232.35      202.28     14.49 o 
   9  -2   4      114.17      112.22     12.39 o 
  10  -2   4     3251.51     3279.95     71.03 o 
 -13  -1   4     2376.15     2465.59     57.59 o 
 -12  -1   4      949.78      902.85     30.72 o 
 -11  -1   4      217.92      213.40      9.81 o 
 -10  -1   4     1520.67     1538.26     26.05 o 
  -9  -1   4     3663.84     3669.37     45.67 o 
  -8  -1   4     3673.38     3713.99     35.32 o 
  -7  -1   4      790.11      873.87     12.13 o 
  -6  -1   4     3991.34     3957.48     39.53 o 
  -5  -1   4     6440.21     6057.13     71.82 o 
  -4  -1   4     3264.96     3262.47     36.34 o 
  -3  -1   4      302.72      328.46     17.63 o 
  -2  -1   4     6919.83     6668.98     92.50 o 
   0  -1   4     5451.16     5904.36     82.38 o 
   1  -1   4     1309.02     1431.34     18.55 o 
   2  -1   4     7560.13     7011.23    100.88 o 
   3  -1   4     6264.19     6075.75     91.45 o 
   4  -1   4      300.49      239.98     12.22 o 
   5  -1   4      623.59      604.57     20.59 o 
   6  -1   4     2917.75     2843.27     55.85 o 
   7  -1   4     9569.72     9362.33    143.81 o 
   8  -1   4     6818.57     6676.66    112.22 o 
   9  -1   4     1220.99     1198.67     37.35 o 
  10  -1   4     1867.20     1929.61     51.31 o 
 -13   0   4     2431.36     2442.38     57.59 o 
 -12   0   4      960.86      985.03     22.13 o 
 -11   0   4       39.41       49.41      5.94 o 
 -10   0   4     6025.81     6087.14     69.82 o 
  -9   0   4     3391.16     3435.78     44.94 o 
  -8   0   4      554.84      537.62     12.91 o 
  -7   0   4      587.03      561.54     15.78 o 
  -5   0   4     4378.48     4127.69     45.77 o 
  -4   0   4     1247.97     1165.42     17.28 o 
  -3   0   4      443.48      491.09     15.27 o 
   1   0   4     2965.46     2919.29     50.79 o 
   2   0   4     3219.10     3074.00     51.31 o 
   3   0   4     6710.34     6497.24     97.39 o 
   4   0   4        3.00        6.98      3.84 o 
   5   0   4     2471.48     2455.99     49.22 o 
   6   0   4     1074.58     1071.27     30.37 o 
   7   0   4     4161.85     4167.61     76.97 o 
   8   0   4      595.39      640.70     25.48 o 
   9   0   4      304.96      309.44     19.02 o 
  10   0   4     1026.93     1060.10     37.00 o 
 -13   1   4     2312.21     2329.62     38.73 o 
 -12   1   4      702.60      719.48     18.99 o 
 -11   1   4     1029.01     1005.27     21.53 o 
 -10   1   4     4742.51     4778.75    127.49 o 
  -9   1   4      889.32      909.86     18.47 o 
  -8   1   4      755.31      706.97     15.88 o 
  -7   1   4     3575.14     3666.12     44.37 o 
  -5   1   4     1273.56     1201.78     18.63 o 
  -4   1   4       59.07       61.04     12.92 o 
  -3   1   4     8758.98     8459.66    117.46 o 
  -1   1   4     6011.67     5735.38     56.53 o 
   0   1   4      979.34      939.23     12.92 o 
   1   1   4     5443.14     4984.50     82.38 o 
   2   1   4     5746.33     5524.76     83.60 o 
   3   1   4     4509.70     4555.76     73.30 o 
   4   1   4     3165.40     3188.14     57.59 o 
   5   1   4     5575.15     5568.21     91.28 o 
   6   1   4     3400.02     3258.13     63.01 o 
   7   1   4     3076.41     3125.84     63.35 o 
   8   1   4      182.18      203.68     15.18 o 
   9   1   4     1323.77     1391.01     41.54 o 
 -13   2   4     1210.32     1254.42     27.12 o 
 -12   2   4      826.11      808.90     23.91 o 
 -11   2   4     1998.31     2119.35     34.24 o 
 -10   2   4     4862.01     4887.82     59.48 o 
  -9   2   4     1779.80     1728.53     27.64 o 
  -8   2   4      520.57      489.59     12.70 o 
  -7   2   4    10092.62    10247.08    104.51 o 
  -6   2   4    11035.46    10915.16    201.06 o 
  -5   2   4     5361.53     5392.76     58.04 o 
  -4   2   4     2969.11     3094.28     36.04 o 
  -3   2   4     5291.87     5267.61     54.62 o 
  -1   2   4      113.88      100.39      5.58 o 
   0   2   4       46.56       63.86      4.19 o 
   1   2   4     2843.53     2547.94     24.00 o 
   2   2   4     8948.16     8406.42    220.87 o 
   3   2   4       53.67       69.14      5.41 o 
   4   2   4      642.07      604.22     20.42 o 
   5   2   4     5637.70     5704.52     93.72 o 
   6   2   4     2328.57     2382.69     51.31 o 
   7   2   4       21.04       28.10      7.50 o 
   8   2   4      233.20      254.81     16.93 o 
   9   2   4     1578.46     1601.66     45.03 o 
 -14   3   4     1648.45     1631.68     45.90 o 
 -13   3   4      794.25      810.88     30.46 o 
 -12   3   4      156.25      162.92     10.06 o 
 -11   3   4     4915.87     5236.06     72.78 o 
 -10   3   4     5258.48     5060.15     61.64 o 
  -9   3   4      100.59      111.12      7.03 o 
  -8   3   4     3756.79     3716.49     47.24 o 
  -7   3   4     6380.59     6433.91     88.22 o 
  -6   3   4     5902.88     5879.73     94.33 o 
  -5   3   4      228.62      255.12      8.03 o 
  -4   3   4     4855.27     4707.94     50.88 o 
  -3   3   4    13295.89    13149.29    181.34 o 
  -2   3   4     3533.61     3532.71     30.92 o 
  -1   3   4     1691.12     1765.24     23.54 o 
   0   3   4     3006.00     3112.25     47.04 o 
   2   3   4     7254.45     7198.98     76.39 o 
   3   3   4      510.57      481.94     12.83 o 
   4   3   4     4315.32     4397.70     53.86 o 
   5   3   4     4632.09     4749.53     58.73 o 
   6   3   4     1302.86     1315.43     35.95 o 
   7   3   4      230.46      226.54     15.88 o 
   8   3   4     1145.90     1183.32     37.17 o 
 -14   4   4      439.80      433.88     23.39 o 
 -13   4   4        1.59       -1.98      4.19 o 
 -12   4   4      610.54      591.10     17.71 o 
 -11   4   4     9262.01     8977.32     99.90 o 
 -10   4   4      485.02      490.95     14.62 o 
  -9   4   4      281.03      269.80     10.83 o 
  -8   4   4     2318.07     2319.48     44.16 o 
  -7   4   4     6080.00     5941.97     66.97 o 
  -6   4   4     2232.83     2332.71     31.76 o 
  -5   4   4       88.01       87.40      5.28 o 
  -4   4   4     3385.47     3307.59     32.76 o 
  -3   4   4     6085.49     5705.52     47.58 o 
  -2   4   4     9472.13     9677.71    138.93 o 
  -1   4   4     1742.57     1723.49     24.20 o 
   0   4   4     6945.56     6778.11     71.45 o 
   1   4   4     7655.06     7536.45     79.42 o 
   2   4   4     2620.00     2671.94     35.91 o 
   3   4   4      465.62      468.90     13.26 o 
   4   4   4     4888.45     4985.96    140.32 o 
   5   4   4     4246.12     4281.14     91.37 o 
   6   4   4      137.10      136.16      9.19 o 
   7   4   4     1602.28     1681.25     44.33 o 
   8   4   4     1753.14     1772.70     47.65 o 
 -13   5   4       84.93       83.60     12.39 o 
 -12   5   4     1702.89     1696.36     32.15 o 
 -11   5   4     3783.72     3706.67     55.24 o 
 -10   5   4      708.73      685.29     17.77 o 
  -9   5   4      201.24      222.64     15.53 o 
  -8   5   4     1959.70     1907.31     30.59 o 
  -7   5   4     2870.32     2722.54     37.50 o 
  -6   5   4        9.60       28.63      9.69 o 
  -5   5   4     2973.13     3006.83     28.62 o 
  -4   5   4    13963.67    13672.88    194.95 o 
  -3   5   4     8134.69     8062.61     65.54 o 
  -2   5   4      780.29      841.36     15.62 o 
  -1   5   4      603.91      570.41     12.84 o 
   0   5   4     9478.03     9509.72     97.36 o 
   1   5   4     3262.93     3254.31     41.65 o 
   2   5   4      879.51      901.68     18.75 o 
   3   5   4     3356.80     3416.17     45.16 o 
   4   5   4     2165.80     2173.80     34.23 o 
   5   5   4     3107.60     3100.37     51.84 o 
   6   5   4      119.17      111.91      9.43 o 
   7   5   4     1345.57     1378.53     52.18 o 
 -13   6   4     1418.56     1448.25     43.63 o 
 -12   6   4     1747.83     1703.24     46.77 o 
 -11   6   4     2052.19     2071.33     50.96 o 
 -10   6   4       18.18       15.05      6.72 o 
  -9   6   4     1197.30     1214.19     24.74 o 
  -8   6   4     2589.66     2576.84     37.96 o 
  -7   6   4     3185.03     3125.70     41.94 o 
  -6   6   4      579.37      643.54     14.79 o 
  -5   6   4      840.90      823.52     12.81 o 
  -4   6   4     5606.04     5459.84     60.12 o 
  -3   6   4     2398.72     2335.82     31.38 o 
  -2   6   4       41.70       34.49      4.32 o 
  -1   6   4      837.01      831.55     16.82 o 
   0   6   4     6588.58     6658.96     73.35 o 
   1   6   4     1255.72     1180.94     21.90 o 
   2   6   4      142.11      141.40     10.65 o 
   3   6   4     1925.00     1966.85     32.01 o 
   4   6   4     3404.76     3441.24     47.69 o 
   5   6   4      157.10      158.62      9.96 o 
   6   6   4      799.53      767.55     20.94 o 
 -13   7   4     1548.99     1505.32     45.73 o 
 -12   7   4     1831.36     1864.86     50.26 o 
 -11   7   4       75.26       77.32     11.34 o 
 -10   7   4       70.76       65.97     11.87 o 
  -9   7   4     3462.38     3309.97     72.43 o 
  -8   7   4     6153.76     6022.34    108.21 o 
  -7   7   4      187.59      181.69     14.66 o 
  -6   7   4     2439.67     2405.55     55.15 o 
  -5   7   4     2516.28     2418.05     32.44 o 
  -4   7   4     6008.35     6038.92     66.89 o 
  -3   7   4      303.40      283.95      9.85 o 
  -2   7   4      890.53      884.59     17.94 o 
  -1   7   4     1900.27     1835.43     28.76 o 
   0   7   4     2438.89     2485.90     35.76 o 
   1   7   4     1584.28     1536.48     30.02 o 
   2   7   4     3971.37     3910.02     97.04 o 
   3   7   4     2301.21     2324.37     41.19 o 
   4   7   4     1751.59     1742.64     50.44 o 
   5   7   4       77.84       67.83      7.87 o 
   6   7   4      655.66      673.76     20.01 o 
 -13   8   4     3577.72     3510.68     78.19 o 
 -12   8   4     1967.56     2043.23     54.28 o 
 -11   8   4      141.45      147.48     15.71 o 
 -10   8   4       15.20       17.10      8.20 o 
  -9   8   4     4165.54     4099.02     85.87 o 
  -8   8   4     4627.41     4381.58     88.49 o 
  -7   8   4      249.24      246.44     17.28 o 
  -6   8   4     1026.10      924.66     32.64 o 
  -5   8   4     3273.58     3116.59     40.41 o 
  -4   8   4     1685.71     1734.06     27.25 o 
  -3   8   4       56.77       53.89      5.79 o 
  -2   8   4     4953.03     5034.86    127.93 o 
  -1   8   4     1788.49     1778.76     33.95 o 
   0   8   4     1975.63     1982.02     32.10 o 
   1   8   4      690.03      661.35     17.64 o 
   2   8   4     1163.59     1162.98     24.50 o 
   3   8   4     1897.84     1826.29     32.52 o 
   4   8   4      515.18      544.32     17.34 o 
   5   8   4      106.53       96.89      9.32 o 
 -12   9   4     1565.28     1575.83     47.82 o 
 -11   9   4        0.36       -6.11      5.76 o 
 -10   9   4     1263.63     1256.27     44.16 o 
  -9   9   4     5370.04     5453.37    107.16 o 
  -8   9   4     2418.95     2288.09     59.86 o 
  -7   9   4      217.29      224.45     17.45 o 
  -6   9   4     1434.54     1375.12     42.41 o 
  -5   9   4     1768.11     1705.34     47.30 o 
  -4   9   4      239.89      212.72      9.71 o 
  -3   9   4      410.93      391.48     14.75 o 
  -2   9   4     2114.01     2118.19     33.76 o 
  -1   9   4     8135.59     8167.18     91.37 o 
   0   9   4     1849.34     1850.94     31.92 o 
   1   9   4      235.91      228.44     11.10 o 
   2   9   4     3546.95     3540.61     50.41 o 
   3   9   4     1476.34     1449.17     29.49 o 
   4   9   4      467.61      458.02     16.75 o 
 -12  10   4      422.28      407.00     24.43 o 
 -11  10   4      330.50      347.14     24.61 o 
 -10  10   4     1837.02     1907.79     57.77 o 
  -9  10   4     2716.34     2575.54     67.37 o 
  -8  10   4      788.24      704.40     32.46 o 
  -7  10   4      315.76      300.72     20.77 o 
  -6  10   4     2301.87     2133.11     57.07 o 
  -5  10   4     5456.47     5251.62    101.58 o 
  -4  10   4       35.68       46.73      9.08 o 
  -3  10   4      845.09      795.07     19.41 o 
  -2  10   4     4202.62     4234.75     56.06 o 
  -1  10   4     3926.78     3876.25     64.75 o 
   0  10   4       73.40       66.21      7.70 o 
   1  10   4      324.51      320.48     13.69 o 
   2  10   4      817.31      832.31     26.79 o 
   3  10   4     1894.50     1904.37     35.79 o 
 -11  11   4      748.85      800.92     38.40 o 
 -10  11   4     4181.98     4179.83     95.64 o 
  -9  11   4     2429.25     2322.13     65.45 o 
  -8  11   4      482.32      422.19     26.01 o 
  -7  11   4      354.23      368.08     24.26 o 
  -6  11   4     3928.04     3757.81     84.12 o 
  -5  11   4     2247.21     2212.69     60.04 o 
  -4  11   4       21.29       28.42      5.61 o 
  -3  11   4      792.34      797.89     20.54 o 
  -2  11   4     2162.42     2186.28     37.08 o 
  -1  11   4     1401.95     1443.78     32.38 o 
   0  11   4        5.30        2.47      4.93 o 
   1  11   4     1365.63     1388.43     29.82 o 
 -10  12   4     1831.11     1816.51     59.69 o 
  -9  12   4       41.53       40.84     12.39 o 
  -8  12   4      184.50      208.56     20.59 o 
  -7  12   4     1662.77     1649.83     53.76 o 
  -6  12   4     3309.06     3158.82     77.49 o 
  -5  12   4      728.04      763.05     34.56 o 
  -4  12   4      481.07      542.27     28.97 o 
  -3  12   4     1369.93     1394.26     29.02 o 
  -2  12   4     1637.65     1714.44     37.00 o 
  -1  12   4      135.35      143.33     10.91 o 
  -8  13   4      756.34      744.20     37.35 o 
  -7  13   4     2549.55     2420.73     68.94 o 
  -6  13   4     4223.50     4156.44     95.12 o 
  -5  13   4       61.38       45.55     12.04 o 
  -4  13   4      801.30      758.16     35.60 o 
  -3  13   4     1286.76     1252.78     28.39 o 
   0 -15   5     1730.97     1743.73     47.12 o 
   1 -15   5        1.39       -1.75      7.33 o 
   2 -15   5     1531.51     1612.66     44.68 o 
   3 -15   5     2977.18     3194.25     68.24 o 
   4 -15   5     2426.31     2705.39     61.61 o 
  -3 -14   5        6.28        5.76      7.85 o 
  -2 -14   5      952.07      917.68     32.81 o 
  -1 -14   5     1756.66     1707.26     45.73 o 
   0 -14   5     1510.60     1524.70     42.41 o 
   1 -14   5      519.68      494.97     23.56 o 
   2 -14   5     1810.97     1814.07     46.43 o 
   3 -14   5     2405.69     2372.74     53.23 o 
   4 -14   5     1258.75     1182.27     35.95 o 
   5 -14   5      394.44      375.41     20.59 o 
   6 -14   5      995.21      998.84     34.56 o 
  -4 -13   5       38.44       40.14      9.60 o 
  -3 -13   5      578.84      518.18     23.74 o 
  -2 -13   5     1909.99     1859.45     47.30 o 
  -1 -13   5     4282.97     4027.98     77.49 o 
   0 -13   5       21.10       28.45      7.85 o 
   1 -13   5      274.92      276.99     13.44 o 
   2 -13   5     2106.72     2204.32     48.87 o 
   3 -13   5     2235.54     2239.05     50.61 o 
   4 -13   5      195.35      192.68     14.84 o 
   5 -13   5      583.88      607.89     25.31 o 
   6 -13   5     2763.24     2735.76     61.96 o 
   7 -13   5     2058.68     2115.19     38.13 o 
  -6 -12   5     2511.53     2381.99     57.77 o 
  -5 -12   5     1909.58     1844.44     48.00 o 
  -4 -12   5        0.04        2.44      5.93 o 
  -3 -12   5      848.35      811.57     29.15 o 
  -2 -12   5     4553.34     4265.00     79.24 o 
  -1 -12   5     5498.26     5465.24     94.77 o 
   0 -12   5      476.07      475.15     14.38 o 
   1 -12   5      385.62      374.02     17.45 o 
   2 -12   5     3948.88     3925.71     71.73 o 
   3 -12   5      447.08      469.84     20.42 o 
   4 -12   5      830.56      829.37     28.10 o 
   5 -12   5     1517.68     1571.42     29.18 o 
   6 -12   5     2686.23     2760.57     43.07 o 
   7 -12   5      300.15      301.24     19.02 o 
   8 -12   5       54.18       74.35     12.04 o 
  -7 -11   5     2438.00     2369.25     57.07 o 
  -6 -11   5     4122.05     4034.44     78.89 o 
  -5 -11   5       66.01       63.01     10.30 o 
  -4 -11   5     1896.74     1791.73     44.51 o 
  -3 -11   5     4616.93     4514.23     81.51 o 
  -2 -11   5     6920.79     6898.28     77.58 o 
  -1 -11   5       29.28       40.73     15.45 o 
   0 -11   5       58.57       58.47      8.20 o 
   1 -11   5     2030.93     2006.57     43.46 o 
   2 -11   5      936.36      994.30     28.97 o 
   3 -11   5     2007.66     1995.06     45.20 o 
   4 -11   5      986.49      959.65     20.60 o 
   5 -11   5     4382.23     4352.88     63.88 o 
   6 -11   5     3287.68     3411.89     68.94 o 
   7 -11   5      275.31      282.22     17.98 o 
   8 -11   5     2249.66     2166.44     54.63 o 
   9 -11   5     1042.96     1076.50     37.70 o 
  -8 -10   5       22.85       17.80      8.90 o 
  -7 -10   5     2235.53     2299.96     54.10 o 
  -6 -10   5     3282.55     3291.99     66.50 o 
  -5 -10   5      110.73      123.92     12.04 o 
  -4 -10   5     2703.93     2639.07     38.37 o 
  -3 -10   5     8145.89     8107.56     88.09 o 
  -2 -10   5     1906.45     1886.05     29.51 o 
  -1 -10   5      697.89      745.42     22.69 o 
   0 -10   5     2559.79     2572.23     49.74 o 
   1 -10   5     6701.51     6818.90    105.94 o 
   2 -10   5     2584.87     2623.12     35.34 o 
   3 -10   5        8.32        9.03      3.39 o 
   4 -10   5     9000.89     9336.92     99.95 o 
   5 -10   5     2428.90     2549.54     53.93 o 
   6 -10   5     1094.49     1111.93     33.34 o 
   7 -10   5      155.15      173.31     14.14 o 
   8 -10   5      564.54      511.20     24.26 o 
   9 -10   5     2403.32     2280.94     57.59 o 
  -9  -9   5       28.41       27.40      8.90 o 
  -8  -9   5     2281.50     2218.80     52.18 o 
  -7  -9   5     2391.42     2288.96     52.18 o 
  -6  -9   5     2005.42     2109.02     48.00 o 
  -5  -9   5      492.63      522.41     15.48 o 
  -4  -9   5     5427.42     5249.23     83.25 o 
  -3  -9   5     4854.68     4682.14     57.07 o 
  -2  -9   5       37.88       27.40      5.76 o 
  -1  -9   5      266.00      291.47     13.44 o 
   0  -9   5     5862.03     6188.67     95.99 o 
   1  -9   5    10447.58    10615.00    226.54 o 
   2  -9   5     5883.07     5995.70     65.91 o 
   3  -9   5      594.71      597.38     14.47 o 
   4  -9   5     1266.83     1329.58     47.56 o 
   5  -9   5     5670.43     5600.33     93.72 o 
   6  -9   5      994.42      988.89     30.72 o 
   7  -9   5      461.55      460.59     21.47 o 
   8  -9   5     4157.91     4010.88     79.59 o 
   9  -9   5     1926.90     1910.93     51.49 o 
  10  -9   5      691.04      726.22     31.42 o 
 -10  -8   5     1220.54     1209.32     37.70 o 
  -9  -8   5       48.77       56.72     10.47 o 
  -8  -8   5     3691.50     3615.92     69.81 o 
  -7  -8   5     3642.68     3776.70     49.86 o 
  -6  -8   5     1594.10     1545.93     27.21 o 
  -5  -8   5     3737.00     3823.27     48.93 o 
  -4  -8   5     3851.07     3875.65     48.19 o 
  -3  -8   5     3506.24     3432.22     43.12 o 
  -2  -8   5      451.66      432.66     16.06 o 
  -1  -8   5     2489.85     2491.59     46.08 o 
   0  -8   5     2866.20     2841.65     40.49 o 
   1  -8   5    13565.27    13918.09    187.79 o 
   2  -8   5      129.67      145.39      7.94 o 
   3  -8   5      937.89      885.64     17.44 o 
   4  -8   5     2240.20     2324.22     46.60 o 
   5  -8   5     2919.33     2935.08     57.42 o 
   6  -8   5       36.59       25.83      6.98 o 
   7  -8   5      973.46      942.46     31.07 o 
   8  -8   5     2711.18     2660.36     60.04 o 
   9  -8   5     1016.73     1049.63     35.78 o 
  10  -8   5       40.43       22.34      9.08 o 
 -10  -7   5      124.31       97.39     12.57 o 
  -9  -7   5     1059.41     1064.31     36.30 o 
  -8  -7   5     4123.70     4158.16     81.85 o 
  -7  -7   5     2846.04     2939.13     41.03 o 
  -6  -7   5      688.16      631.96     16.31 o 
  -5  -7   5       37.92       45.61      9.08 o 
  -4  -7   5     3403.58     3428.11     43.19 o 
  -3  -7   5     4202.58     4006.17     66.50 o 
  -2  -7   5      574.05      589.21     18.15 o 
  -1  -7   5     6668.08     6757.38     67.26 o 
   0  -7   5     5091.59     4850.84     51.48 o 
   1  -7   5     3235.02     3247.62    107.86 o 
   2  -7   5      343.68      373.82     10.03 o 
   3  -7   5     6194.47     6448.07     70.02 o 
   4  -7   5     2195.36     2165.75     43.98 o 
   5  -7   5     3576.86     3462.33     63.70 o 
   6  -7   5      681.76      658.68     23.91 o 
   7  -7   5     5281.63     5102.57     90.76 o 
   8  -7   5     5138.62     4868.35     90.23 o 
   9  -7   5      980.01      948.22     34.03 o 
  10  -7   5      100.20      137.88     14.66 o 
 -10  -6   5      216.39      221.41     17.98 o 
  -9  -6   5      871.31      920.19     20.29 o 
  -8  -6   5     3423.00     3475.45     45.77 o 
  -7  -6   5      494.19      498.61     14.24 o 
  -6  -6   5      675.66      711.05     25.92 o 
  -5  -6   5     3542.67     3408.33     65.19 o 
  -4  -6   5     4832.79     4806.73     54.91 o 
  -3  -6   5      915.44     1003.90     25.13 o 
  -2  -6   5     2888.46     3030.37     51.66 o 
  -1  -6   5     9911.34    10374.78    145.03 o 
   0  -6   5     2875.10     2513.57     29.50 o 
   1  -6   5      171.08      191.14      6.49 o 
   2  -6   5     1736.24     1593.84     23.03 o 
   3  -6   5     2873.65     2961.60     52.18 o 
   4  -6   5     3590.85     3525.16     62.13 o 
   5  -6   5      232.37      208.91     12.74 o 
   6  -6   5     1004.13     1012.62     29.84 o 
   7  -6   5     3981.99     3917.16     74.70 o 
   8  -6   5     1064.41     1101.64     35.08 o 
   9  -6   5      242.09      221.83     17.10 o 
  10  -6   5      455.30      442.61     24.26 o 
 -12  -5   5     2138.48     2324.05     53.76 o 
 -11  -5   5       77.59      101.75     12.04 o 
 -10  -5   5     2237.44     2193.50     49.22 o 
  -9  -5   5     5159.71     5132.32     61.17 o 
  -8  -5   5     4268.51     4371.77     53.33 o 
  -7  -5   5      117.52      119.07      7.79 o 
  -6  -5   5     4566.50     4656.43     62.57 o 
  -5  -5   5     7399.36     7406.02     78.51 o 
  -4  -5   5    11584.73    11683.06    164.76 o 
  -3  -5   5      566.33      578.57     17.45 o 
  -2  -5   5     5265.36     5106.58     77.32 o 
  -1  -5   5     7835.24     7732.56    110.48 o 
   0  -5   5      382.44      296.01      7.13 o 
   1  -5   5      241.79      228.63      7.16 o 
   2  -5   5     1022.03      949.41     16.20 o 
   3  -5   5     8565.47     8458.09    122.52 o 
   4  -5   5     8539.42     8447.96    125.31 o 
   5  -5   5       99.13       94.77      8.90 o 
   6  -5   5     4656.12     4457.85     79.06 o 
   7  -5   5     3295.16     3099.48     63.01 o 
   8  -5   5     1538.02     1487.35     41.19 o 
   9  -5   5       62.66       53.76     10.30 o 
  10  -5   5     1751.35     1694.69     48.52 o 
 -12  -4   5      845.37      770.90     28.45 o 
 -11  -4   5       57.09       69.11     10.30 o 
 -10  -4   5     2007.02     1975.33     45.90 o 
  -9  -4   5     2853.32     2941.96     39.87 o 
  -8  -4   5     4901.87     4925.64     57.36 o 
  -7  -4   5       51.86       44.64      5.33 o 
  -6  -4   5     1623.28     1685.02     25.35 o 
  -4  -4   5     4254.75     4130.43     67.72 o 
  -3  -4   5     1424.24     1447.73     29.84 o 
  -2  -4   5     7541.29     7494.16    106.64 o 
  -1  -4   5     7696.09     7351.39    104.37 o 
   1  -4   5     6173.98     6212.66     63.60 o 
   2  -4   5     8267.78     8263.43     87.00 o 
   3  -4   5     7461.94     7441.80    109.61 o 
   4  -4   5      320.17      368.61     15.18 o 
   5  -4   5      552.73      531.97     19.72 o 
   6  -4   5     2965.03     2865.26     57.42 o 
   7  -4   5     1825.73     1739.89     43.11 o 
   8  -4   5       18.39       19.20      7.50 o 
   9  -4   5      774.40      785.39     30.19 o 
  10  -4   5     3031.48     2963.00     67.89 o 
 -12  -3   5        6.17       14.49      7.16 o 
 -11  -3   5     1763.81     1620.16     41.36 o 
 -10  -3   5     4762.62     4746.87     83.77 o 
  -9  -3   5    10371.03    10673.92    158.82 o 
  -8  -3   5       75.14       74.33      6.20 o 
  -7  -3   5      762.12      776.37     16.10 o 
  -6  -3   5     8521.04     8494.60     69.34 o 
  -5  -3   5     8915.35     9058.65    132.99 o 
  -4  -3   5        9.35        8.90      4.89 o 
  -3  -3   5     5380.90     5389.89     85.00 o 
  -2  -3   5     8036.93     7883.18    110.65 o 
   0  -3   5     2148.22     2443.42     59.25 o 
   1  -3   5     5264.11     5275.22     54.98 o 
   2  -3   5     7242.39     6599.39     68.18 o 
   3  -3   5     8647.41     8860.03    128.11 o 
   4  -3   5     5653.79     6144.16     96.17 o 
   5  -3   5     2653.78     2551.46     51.14 o 
   6  -3   5     4358.58     4308.28     77.14 o 
   7  -3   5     1823.20     1720.69     42.76 o 
   8  -3   5       29.65       28.45      7.85 o 
   9  -3   5     2244.83     2233.81     54.80 o 
  10  -3   5     4217.93     3993.43     82.73 o 
 -13  -2   5     1363.73     1354.70     40.14 o 
 -12  -2   5        2.49       12.92      6.63 o 
 -11  -2   5      800.42      762.00     26.88 o 
 -10  -2   5     4181.96     4256.62     76.97 o 
  -9  -2   5     5487.14     5456.67    114.06 o 
  -8  -2   5      721.77      751.96     11.95 o 
  -7  -2   5     6512.74     6550.58     55.60 o 
  -5  -2   5    10567.18    10823.15    154.46 o 
  -4  -2   5      278.21      303.34      7.36 o 
  -3  -2   5     5226.15     5069.93     76.27 o 
   0  -2   5     2146.97     2319.55     39.88 o 
   1  -2   5     5986.62     5999.14     61.33 o 
   2  -2   5     5601.17     5904.19     88.49 o 
   3  -2   5     5487.57     5667.52     87.79 o 
   4  -2   5      138.89      131.25      9.60 o 
   5  -2   5     4112.59     4225.20     73.83 o 
   6  -2   5     3605.06     3471.41     65.97 o 
   7  -2   5      624.03      612.43     24.09 o 
   8  -2   5      685.10      677.00     26.88 o 
   9  -2   5     5507.54     5542.38    101.93 o 
  10  -2   5     1048.59     1119.96     38.92 o 
 -13  -1   5      309.18      336.67     20.07 o 
 -12  -1   5       98.56      101.05     12.22 o 
 -11  -1   5     3171.20     3152.71     63.53 o 
 -10  -1   5     5319.96     5304.11    120.95 o 
  -9  -1   5       33.46       33.20      4.61 o 
  -8  -1   5     1369.66     1341.51     34.99 o 
  -7  -1   5      128.64      227.72     14.51 o 
  -6  -1   5     1138.93     1159.74     21.03 o 
  -5  -1   5     1161.58     1171.97     23.91 o 
  -4  -1   5     4476.68     4775.09     50.87 o 
  -2  -1   5     7931.04     7851.42    108.91 o 
  -1  -1   5     5192.41     5392.03     54.18 o 
   0  -1   5     3771.29     3444.31     37.20 o 
   2  -1   5     5266.10     5188.44     79.93 o 
   3  -1   5     3640.48     3816.98     64.58 o 
   4  -1   5     3138.34     3078.02     56.90 o 
   5  -1   5     6203.47     6224.27    100.53 o 
   6  -1   5     6487.17     6570.02    107.69 o 
   7  -1   5     1621.17     1608.99     41.89 o 
   8  -1   5      171.04      166.68     15.01 o 
   9  -1   5     1142.65     1197.10     38.92 o 
 -13   0   5      110.17      101.40     13.26 o 
 -12   0   5     1225.74     1258.55     25.38 o 
 -11   0   5     2180.18     2174.08     33.94 o 
 -10   0   5     1637.00     1632.80     38.05 o 
  -9   0   5      116.17      126.29      7.03 o 
  -8   0   5     5818.43     5832.17     64.54 o 
  -5   0   5     1606.78     1683.52     23.81 o 
  -2   0   5     5963.13     5889.16     59.17 o 
  -1   0   5     5246.54     5513.90     66.15 o 
   0   0   5     7204.63     7066.56    100.70 o 
   1   0   5     6720.50     6542.50     83.08 o 
   2   0   5     6845.52     6980.81     71.19 o 
   3   0   5       90.50      158.30     10.47 o 
   4   0   5     3781.54     3844.55     67.89 o 
   5   0   5     5590.64     5732.80     94.94 o 
   6   0   5     1623.14     1655.77     41.54 o 
   7   0   5        7.37        7.16      6.98 o 
   8   0   5     3016.34     2991.80     65.27 o 
   9   0   5     1598.94     1642.85     46.77 o 
 -13   1   5      145.19      158.36     10.03 o 
 -12   1   5     2962.74     2969.65     43.78 o 
 -11   1   5     3164.05     3226.83     54.98 o 
 -10   1   5     1368.71     1306.32     23.85 o 
  -9   1   5      546.17      561.91     15.80 o 
  -8   1   5     5698.07     5843.12    196.87 o 
  -7   1   5     4004.02     4141.17     52.01 o 
  -6   1   5     4564.53     4483.34     51.15 o 
  -5   1   5      183.11      179.66      9.08 o 
  -4   1   5     4633.24     4638.78     76.01 o 
  -2   1   5       43.65       40.36      5.67 o 
  -1   1   5      246.43      219.50      6.54 o 
   0   1   5     6820.98     6496.14     64.73 o 
   1   1   5     9851.81     9562.34    135.61 o 
   2   1   5     1971.99     1969.87     25.43 o 
   3   1   5    10434.70    10173.89    147.30 o 
   4   1   5     3218.51     3182.21     59.51 o 
   5   1   5     4613.93     4502.18     79.41 o 
   6   1   5     1059.73     1061.49     32.46 o 
   7   1   5      208.83      223.22     16.23 o 
   8   1   5     4001.11     3977.54     79.59 o 
   9   1   5      941.04      940.54     34.56 o 
 -14   2   5      191.46      186.21     11.29 o 
 -13   2   5     1270.82     1216.02     26.51 o 
 -12   2   5     3754.74     3855.55     52.85 o 
 -11   2   5     2194.06     2297.28     35.89 o 
 -10   2   5       76.04       71.63      6.58 o 
  -9   2   5     1198.73     1227.18     22.27 o 
  -8   2   5    11469.34    11410.63    116.91 o 
  -7   2   5    13697.12    14369.78    202.46 o 
  -6   2   5        3.36        6.98      2.96 o 
  -5   2   5     5932.42     5813.19     62.60 o 
  -4   2   5     7690.24     7380.66     75.67 o 
  -3   2   5     1995.39     1896.04     24.68 o 
  -2   2   5      282.44      255.52     12.04 o 
   0   2   5    14285.31    14266.98    194.95 o 
   1   2   5     5692.44     5396.68     55.46 o 
   2   2   5      726.99      725.72     12.65 o 
   3   2   5     5675.71     5693.70     91.80 o 
   4   2   5     8012.48     7954.22    122.87 o 
   5   2   5     2562.97     2541.16     53.58 o 
   6   2   5      144.41      138.23     12.92 o 
   7   2   5     3932.60     3912.79     76.79 o 
   8   2   5     3418.02     3416.78     72.43 o 
 -14   3   5       75.67       50.26      7.50 o 
 -13   3   5      174.36      207.57     11.35 o 
 -12   3   5     3666.55     3697.26     51.69 o 
 -11   3   5     2698.93     2623.04     39.61 o 
 -10   3   5        0.50        3.16      3.52 o 
  -9   3   5     4628.85     4518.04     56.41 o 
  -8   3   5     7272.24     7152.30     92.41 o 
  -7   3   5     5158.11     5140.43     59.33 o 
  -6   3   5     1327.74     1340.60     22.02 o 
  -5   3   5     2905.16     2868.18     73.65 o 
  -4   3   5     6798.61     6637.94    138.93 o 
  -3   3   5     4567.55     4625.11     49.96 o 
  -2   3   5       37.49       21.10      2.59 o 
   0   3   5     2692.63     2609.67     33.75 o 
   1   3   5     1139.77     1206.52     20.67 o 
   2   3   5      255.87      263.29      9.75 o 
   3   3   5     5805.91     5706.56     70.77 o 
   4   3   5     3467.74     3394.96     64.58 o 
   5   3   5     1021.93     1010.18     31.24 o 
   6   3   5      741.22      764.97     27.92 o 
   7   3   5     3506.51     3556.23     73.13 o 
   8   3   5     3189.45     3298.45     71.73 o 
 -14   4   5      198.01      216.53     12.09 o 
 -13   4   5     1896.40     1862.62     34.68 o 
 -12   4   5     1468.13     1485.90     29.12 o 
 -11   4   5     3484.37     3483.71     48.81 o 
 -10   4   5     3372.10     3391.34     47.72 o 
  -9   4   5     2046.90     2104.64     33.47 o 
  -8   4   5     4261.02     4235.57     93.55 o 
  -7   4   5      440.98      434.38     12.41 o 
  -6   4   5      906.99      843.27     16.56 o 
  -5   4   5     6657.27     6440.02     69.08 o 
  -4   4   5    11690.62    11069.93    160.74 o 
  -3   4   5     1917.18     1992.38     23.63 o 
  -2   4   5     5987.48     5995.23     50.31 o 
  -1   4   5     7859.20     7766.89     81.05 o 
   0   4   5     5111.76     4816.74     55.22 o 
   1   4   5     2170.44     2216.19     31.84 o 
   2   4   5     1468.64     1362.94     24.06 o 
   3   4   5     8307.55     8196.61    144.34 o 
   4   4   5     4994.48     5005.57     62.25 o 
   5   4   5       12.28       14.31      6.11 o 
   6   4   5     2172.04     2135.73     51.31 o 
   7   4   5     4713.39     4746.18     90.58 o 
 -14   5   5      134.28      159.70     15.71 o 
 -13   5   5     1323.48     1422.91     29.98 o 
 -12   5   5     3773.42     3654.87     52.45 o 
 -11   5   5        8.89       12.04      5.06 o 
 -10   5   5     4036.88     3938.23    123.22 o 
  -9   5   5     1046.51     1051.54     22.31 o 
  -8   5   5       43.40       45.29      6.11 o 
  -7   5   5      101.58      127.37      7.25 o 
  -6   5   5     5986.72     5831.36     99.40 o 
  -5   5   5     9829.17     9706.94     78.80 o 
  -4   5   5     4417.37     4277.89     38.49 o 
  -3   5   5        2.03        7.25      1.94 o 
  -2   5   5     2229.50     2226.71     30.69 o 
  -1   5   5     2151.95     2119.79     43.37 o 
   0   5   5      629.50      594.88     14.43 o 
   1   5   5      527.38      558.92     16.14 o 
   2   5   5     2299.06     2195.84     44.33 o 
   3   5   5     3262.49     3301.10     45.71 o 
   4   5   5      800.28      846.28     21.82 o 
   5   5   5      371.40      381.10     14.55 o 
   6   5   5     1276.17     1335.68     39.62 o 
 -13   6   5     2875.57     2882.54     66.32 o 
 -12   6   5      701.25      666.81     19.31 o 
 -11   6   5      699.76      695.38     32.03 o 
 -10   6   5     1613.17     1501.61     29.07 o 
  -9   6   5     8392.09     8397.37     94.45 o 
  -8   6   5      710.54      755.60     17.99 o 
  -7   6   5      511.90      477.66     13.37 o 
  -6   6   5     9694.65     9534.92     99.95 o 
  -5   6   5     7075.81     7031.60     59.91 o 
  -4   6   5     2075.64     2083.53     29.27 o 
  -3   6   5     2287.21     2292.07     31.84 o 
  -2   6   5     8442.92     8130.21     86.50 o 
  -1   6   5      510.39      479.88     13.21 o 
   0   6   5     1535.93     1593.10     26.87 o 
   1   6   5      679.27      671.41     22.60 o 
   2   6   5     4800.23     4755.46    104.46 o 
   3   6   5      859.15      878.99     20.85 o 
   4   6   5       35.88       33.55      5.98 o 
   5   6   5      737.41      687.18     19.92 o 
   6   6   5     3915.60     3842.59     56.29 o 
 -13   7   5     2413.45     2346.39     59.51 o 
 -12   7   5      200.42      200.71     16.41 o 
 -11   7   5     1164.20     1117.87     40.32 o 
 -10   7   5     2261.19     2207.11     57.94 o 
  -9   7   5      687.58      645.90     17.70 o 
  -8   7   5       52.14       57.37      6.29 o 
  -7   7   5     1479.53     1388.74     41.01 o 
  -6   7   5     3631.36     3496.71     72.26 o 
  -5   7   5      688.75      656.74     14.48 o 
  -4   7   5        6.86        8.91      3.42 o 
  -3   7   5     1313.79     1298.25     24.26 o 
  -2   7   5     1427.58     1417.97     24.67 o 
  -1   7   5      646.97      623.45     15.78 o 
   0   7   5      109.51      102.19      7.90 o 
   1   7   5     5023.46     5032.42     62.37 o 
   2   7   5     3441.01     3392.09     47.63 o 
   3   7   5       37.95       40.66      6.42 o 
   4   7   5        2.43        3.75      4.77 o 
   5   7   5     1525.66     1570.51     31.81 o 
 -13   8   5     1568.63     1620.69     49.04 o 
 -12   8   5       22.19       28.22      6.83 o 
 -11   8   5     1716.75     1698.88     52.53 o 
 -10   8   5     2890.40     2642.74     66.85 o 
  -9   8   5     4838.77     4670.60     95.12 o 
  -8   8   5      708.42      671.94     29.67 o 
  -7   8   5     5667.57     5572.75    104.02 o 
  -6   8   5     1464.70     1397.99     42.24 o 
  -5   8   5      985.70      983.83     33.86 o 
  -4   8   5     2058.17     1953.47     30.39 o 
  -3   8   5     9498.97     9506.19    126.62 o 
  -2   8   5     9528.78     9535.25    102.81 o 
  -1   8   5     1076.28     1040.12     22.18 o 
   0   8   5      177.01      179.31     10.05 o 
   1   8   5     3742.03     3720.44     51.26 o 
   2   8   5     2281.14     2363.45     38.75 o 
   3   8   5       58.24       59.83      7.71 o 
   4   8   5      193.29      204.08     12.20 o 
 -12   9   5       47.95       43.63     11.52 o 
 -11   9   5     1662.65     1739.19     54.98 o 
 -10   9   5     3115.89     2915.53     73.30 o 
  -9   9   5      982.62      862.53     35.95 o 
  -8   9   5     1091.39      986.62     37.52 o 
  -7   9   5     2009.95     1852.81     52.36 o 
  -6   9   5     1643.15     1600.79     47.47 o 
  -5   9   5      506.96      471.06     24.78 o 
  -4   9   5     1473.01     1428.64     26.13 o 
  -3   9   5     1855.19     1807.56     30.69 o 
  -2   9   5      469.58      472.63     15.09 o 
  -1   9   5      751.46      749.18     19.46 o 
   0   9   5     2195.23     2217.88     36.81 o 
   1   9   5     1064.63     1045.41     25.83 o 
   2   9   5      736.26      752.53     30.80 o 
   3   9   5        5.08       13.53      5.80 o 
 -12  10   5      956.87      875.97     39.97 o 
 -11  10   5     1775.13     1783.00     57.59 o 
 -10  10   5     1185.06     1201.99     45.20 o 
  -9  10   5      208.80      199.31     18.85 o 
  -8  10   5     1825.45     1714.76     53.06 o 
  -7  10   5     2625.10     2560.01     65.80 o 
  -6  10   5      685.91      705.97     31.76 o 
  -5  10   5      312.43      304.21     20.77 o 
  -4  10   5     2904.02     2845.18    106.11 o 
  -3  10   5     3382.97     3374.19     48.15 o 
  -2  10   5     2075.25     2110.71     35.81 o 
  -1  10   5       93.00       89.01      8.62 o 
   0  10   5     2239.47     2301.40     38.97 o 
   1  10   5     1496.45     1473.26     31.24 o 
   2  10   5      437.95      434.56     16.66 o 
 -11  11   5     1069.50     1070.57     44.85 o 
 -10  11   5     1208.95     1190.99     46.60 o 
  -9  11   5       29.53       32.81     11.34 o 
  -8  11   5     1841.93     1769.74     55.68 o 
  -7  11   5     3098.10     3137.01     77.14 o 
  -6  11   5      544.32      528.13     28.80 o 
  -5  11   5      857.61      787.31     34.91 o 
  -4  11   5      799.71      825.00     35.26 o 
  -3  11   5      774.81      851.29     21.75 o 
  -2  11   5      138.41      127.10      9.68 o 
  -1  11   5      241.01      213.77     11.99 o 
   0  11   5      738.66      750.45     28.45 o 
  -9  12   5      798.76      792.02     38.75 o 
  -8  12   5     1656.80     1675.49     55.85 o 
  -7  12   5     1260.83     1224.68     46.43 o 
  -6  12   5        1.69        9.08      8.55 o 
  -5  12   5      606.09      655.88     33.34 o 
  -4  12   5     1160.66     1196.75     44.33 o 
  -3  12   5     1376.36     1387.54     29.56 o 
  -2  12   5       10.47       14.44      5.81 o 
   0 -15   6       19.80       18.15      8.73 o 
   1 -15   6     1825.39     1879.34     49.74 o 
   2 -15   6     2666.44     2790.39     63.70 o 
   3 -15   6      731.82      703.53     27.92 o 
  -3 -14   6     1217.55     1186.11     37.87 o 
  -2 -14   6     1072.88     1003.90     34.38 o 
  -1 -14   6      123.42      130.20     14.14 o 
   0 -14   6      561.64      593.58     25.83 o 
   1 -14   6     1540.61     1557.53     29.79 o 
   2 -14   6     1808.85     1776.19     44.85 o 
   3 -14   6       25.97       33.86      8.38 o 
   4 -14   6      767.81      783.29     29.50 o 
   5 -14   6      491.67      502.30     24.61 o 
  -5 -13   6      187.15      181.86     16.23 o 
  -4 -13   6      939.83      888.36     31.94 o 
  -3 -13   6     2577.05     2332.25     54.80 o 
  -2 -13   6     1468.96     1458.03     40.84 o 
  -1 -13   6      394.62      362.32     19.90 o 
   0 -13   6     1840.15     1853.25     32.10 o 
   1 -13   6     2010.94     2045.15     47.12 o 
   2 -13   6      901.72      910.35     29.84 o 
   3 -13   6       17.20       15.53      6.63 o 
   4 -13   6     1721.86     1742.86     45.55 o 
   5 -13   6     1858.60     1841.12     47.82 o 
   6 -13   6      994.10     1025.19     35.43 o 
   7 -13   6       42.56       34.73      9.60 o 
  -6 -12   6      295.41      316.60     19.55 o 
  -5 -12   6       10.00        9.42      6.81 o 
  -4 -12   6      600.33      597.94     25.31 o 
  -3 -12   6     3027.50     2878.70     61.09 o 
  -2 -12   6      969.86      953.00     53.14 o 
  -1 -12   6      698.83      670.40     35.43 o 
   0 -12   6     1682.38     1626.10     39.27 o 
   1 -12   6     2331.83     2387.92     51.31 o 
   2 -12   6      387.16      387.98     18.33 o 
   3 -12   6      488.32      531.62     22.34 o 
   4 -12   6     2997.47     3008.90     63.18 o 
   5 -12   6      703.59      700.04     27.40 o 
   6 -12   6      355.55      368.62     14.23 o 
   7 -12   6       49.39       45.58      6.93 o 
  -7 -11   6     1522.58     1510.39     42.93 o 
  -6 -11   6      348.76      357.26     20.59 o 
  -5 -11   6      684.01      631.97     25.13 o 
  -4 -11   6     2509.16     2479.60     38.07 o 
  -3 -11   6     2908.00     2829.48     74.70 o 
  -2 -11   6      110.51      101.63      8.03 o 
  -1 -11   6     1967.81     1915.30     42.76 o 
   0 -11   6     3928.08     4102.51     72.95 o 
   1 -11   6      268.07      282.04     15.53 o 
   2 -11   6      262.31      270.52     15.18 o 
   3 -11   6     2649.40     2710.11     56.72 o 
   4 -11   6     5054.63     4982.16     61.53 o 
   5 -11   6     2778.95     2799.11     41.92 o 
   6 -11   6        0.10        2.45      3.90 o 
   7 -11   6     1334.08     1296.76     38.92 o 
   8 -11   6     1183.76     1234.98     39.62 o 
  -8 -10   6     3119.29     3057.77     65.62 o 
  -7 -10   6     1755.49     1682.65     43.81 o 
  -6 -10   6        1.15        0.35      5.76 o 
  -5 -10   6     2940.64     2879.71     41.96 o 
  -4 -10   6     3460.63     3447.54     46.71 o 
  -3 -10   6     1744.51     1716.58     28.74 o 
  -2 -10   6       48.82       48.52      7.85 o 
  -1 -10   6     3797.20     3857.64     68.07 o 
   0 -10   6     4154.48     4251.03     73.65 o 
   1 -10   6     7313.08     7388.39    114.84 o 
   2 -10   6      288.48      297.23     15.71 o 
   3 -10   6     2474.16     2461.50     35.45 o 
   4 -10   6     8452.94     8335.79     91.54 o 
   5 -10   6      810.33      813.58     19.54 o 
   6 -10   6      228.80      216.07     15.01 o 
   7 -10   6     2014.97     2075.86     51.14 o 
   8 -10   6     1733.13     1717.55     47.30 o 
   9 -10   6      410.68      437.72     24.26 o 
  -9  -9   6     2406.32     2341.50     54.63 o 
  -8  -9   6     2686.75     2686.37     58.64 o 
  -7  -9   6      664.19      666.95     25.31 o 
  -6  -9   6       38.23       30.51      6.46 o 
  -5  -9   6     2721.12     2658.93     39.00 o 
  -4  -9   6     5164.74     4957.24     59.91 o 
  -3  -9   6     1957.99     1958.93     42.24 o 
  -2  -9   6      192.25      163.36     11.34 o 
  -1  -9   6     3828.92     3758.51     65.62 o 
   0  -9   6     2972.38     3117.11     57.59 o 
   1  -9   6      217.67      218.34     12.92 o 
   2  -9   6     1100.33     1113.82     20.00 o 
   3  -9   6     4129.42     4100.23     50.42 o 
   4  -9   6     1272.40     1257.52     23.52 o 
   5  -9   6      104.61      106.99     10.65 o 
   6  -9   6     2227.74     2268.02     51.31 o 
   7  -9   6     1192.90     1293.79     38.22 o 
   8  -9   6     1772.75     1702.02     46.60 o 
   9  -9   6      185.19      218.34     17.98 o 
 -10  -8   6     1433.84     1514.57     41.71 o 
  -9  -8   6     2942.28     2802.78     59.51 o 
  -8  -8   6     3430.78     3369.94     47.14 o 
  -7  -8   6       18.25       12.90      5.15 o 
  -6  -8   6     2046.66     2120.43     33.72 o 
  -5  -8   6    10541.72    10766.72    112.48 o 
  -4  -8   6     3304.40     3305.88     43.38 o 
  -3  -8   6       46.28       57.94      7.85 o 
  -2  -8   6     1955.64     1894.70     39.62 o 
  -1  -8   6     4221.43     4301.12     71.56 o 
   0  -8   6     5653.07     5769.87     82.38 o 
   1  -8   6       92.10      106.45      5.58 o 
   2  -8   6     2980.89     2884.33     37.10 o 
   3  -8   6     6740.34     6780.79     74.39 o 
   4  -8   6      295.65      296.34     10.77 o 
   5  -8   6       23.25       15.53      5.93 o 
   6  -8   6     4058.68     4086.80     76.10 o 
   7  -8   6     4671.09     4583.17     85.52 o 
   8  -8   6     1811.63     1825.41     48.34 o 
   9  -8   6       22.48       32.11      9.42 o 
 -10  -7   6     2260.19     2296.93     36.89 o 
  -9  -7   6     3142.29     3091.10     44.11 o 
  -8  -7   6      427.19      463.48     15.10 o 
  -7  -7   6       90.16      116.60      8.57 o 
  -6  -7   6     5078.77     5022.04     76.01 o 
  -5  -7   6     1443.40     1321.57     23.61 o 
  -4  -7   6     3318.21     3329.17     60.56 o 
  -3  -7   6       64.28       68.24      8.20 o 
  -2  -7   6     3451.08     3327.59     58.12 o 
  -1  -7   6     9202.06     9082.91     96.86 o 
   0  -7   6      926.17     1041.21     16.40 o 
   1  -7   6      611.37      674.21     13.49 o 
   2  -7   6     3742.82     3638.13     58.38 o 
   3  -7   6     2991.30     2911.66     38.17 o 
   4  -7   6      585.11      563.73     19.72 o 
   5  -7   6     2766.75     2795.98     55.85 o 
   6  -7   6     3429.89     3453.78     67.37 o 
   7  -7   6     3210.86     3172.26     65.97 o 
   8  -7   6      347.25      324.28     19.55 o 
   9  -7   6      258.66      261.10     18.50 o 
 -11  -6   6      967.70      983.30     32.46 o 
 -10  -6   6     3853.54     3784.34     73.30 o 
  -9  -6   6     3868.51     3820.33     50.26 o 
  -8  -6   6       10.72       15.41      4.84 o 
  -7  -6   6     6633.11     6636.46    171.04 o 
  -6  -6   6    10194.17    10159.20    105.94 o 
  -5  -6   6     8449.11     8688.18     91.66 o 
  -4  -6   6      566.15      555.36     19.55 o 
  -3  -6   6     7180.42     7370.24    109.95 o 
  -2  -6   6     6565.48     6468.38    101.84 o 
  -1  -6   6     6980.77     7276.62    150.18 o 
   0  -6   6      337.96      396.04     14.49 o 
   1  -6   6     3875.17     3759.42     60.39 o 
   2  -6   6     5677.21     5806.23     63.28 o 
   3  -6   6     2587.61     2537.32     34.30 o 
   4  -6   6       98.66      116.59      9.42 o 
   5  -6   6      988.89     1048.75     30.02 o 
   6  -6   6     5589.07     5390.02     93.02 o 
   7  -6   6     1577.80     1457.33     40.14 o 
   8  -6   6      144.46      123.92     13.44 o 
   9  -6   6      976.68     1050.85     36.48 o 
 -12  -5   6      306.93      329.86     19.55 o 
 -11  -5   6     1579.71     1569.90     42.06 o 
 -10  -5   6     3196.86     3118.16     63.88 o 
  -9  -5   6     1861.76     1866.03     30.30 o 
  -8  -5   6      802.92      791.03     18.04 o 
  -7  -5   6     5338.88     5296.12     67.89 o 
  -6  -5   6     5803.48     5802.69     65.60 o 
  -5  -5   6     2040.78     1997.50     43.46 o 
  -4  -5   6       62.57       53.23      7.68 o 
  -3  -5   6    11198.01    11306.42    158.82 o 
  -1  -5   6     1989.62     1980.50     24.05 o 
   0  -5   6     1993.84     2036.59     34.38 o 
   1  -5   6    11823.60    12134.08    273.23 o 
   2  -5   6    10924.02    11397.28    128.37 o 
   3  -5   6     1451.38     1500.03     33.07 o 
   4  -5   6      718.94      780.15     23.91 o 
   5  -5   6     4993.92     4985.63     85.00 o 
   6  -5   6     3220.51     3091.63     61.96 o 
   7  -5   6       47.41       58.82     10.12 o 
   8  -5   6      787.65      771.60     29.50 o 
   9  -5   6     1871.93     1878.64     50.44 o 
 -12  -4   6     1059.91     1093.26     34.91 o 
 -11  -4   6     2306.73     2236.26     51.66 o 
 -10  -4   6     7747.44     7296.06    119.03 o 
  -9  -4   6     1116.21     1153.99     21.79 o 
  -8  -4   6     2282.00     2349.07     33.55 o 
  -7  -4   6    17514.35    17394.04    244.17 o 
  -6  -4   6     5369.46     5271.58     91.45 o 
  -5  -4   6      106.26      111.70     10.82 o 
  -4  -4   6     4065.92     4025.89     67.54 o 
  -1  -4   6     3257.26     3426.16     56.63 o 
   0  -4   6      134.71      185.81      6.16 o 
   2  -4   6     7724.25     8046.85     82.75 o 
   3  -4   6      155.89      173.13     10.82 o 
   4  -4   6     1042.39     1021.18     28.10 o 
   5  -4   6     7651.40     7247.54    114.67 o 
   6  -4   6     1750.50     1722.79     42.24 o 
   7  -4   6       65.41       84.47     11.00 o 
   8  -4   6     1975.99     1862.76     48.34 o 
   9  -4   6     3173.52     3155.68     70.16 o 
 -13  -3   6       59.08       54.10     10.65 o 
 -12  -3   6      608.19      644.54     26.35 o 
 -11  -3   6     5421.69     5200.83     92.50 o 
 -10  -3   6      530.80      568.45     23.74 o 
  -9  -3   6      458.35      482.40     21.12 o 
  -8  -3   6     2559.40     2535.17     34.28 o 
  -7  -3   6     2773.49     2874.34     37.01 o 
  -6  -3   6     1112.09     1085.76     40.05 o 
  -5  -3   6     1145.55     1255.51     21.90 o 
  -4  -3   6     5270.92     5154.65     93.55 o 
  -2  -3   6     4992.61     5274.44     71.73 o 
  -1  -3   6     1319.87     1385.07     24.96 o 
   1  -3   6     8280.30     8307.79     83.55 o 
   2  -3   6      605.69      597.51     12.70 o 
   3  -3   6      524.41      483.27     17.45 o 
   4  -3   6     6882.33     6825.18    106.64 o 
   5  -3   6     2726.63     2672.58     54.28 o 
   6  -3   6      475.71      445.05     20.07 o 
   7  -3   6      211.14      211.53     15.18 o 
   8  -3   6     4591.75     4462.91     86.39 o 
   9  -3   6     4787.15     4836.41     94.25 o 
 -13  -2   6       59.84       83.95     12.04 o 
 -12  -2   6     2507.54     2454.77     55.85 o 
 -11  -2   6     4640.92     4738.50     86.04 o 
 -10  -2   6     3382.86     3435.80     66.85 o 
  -9  -2   6     1235.10     1246.50     34.03 o 
  -8  -2   6     4397.66     4268.17     39.64 o 
  -7  -2   6     7565.77     7552.83     63.20 o 
  -6  -2   6      414.19      380.90     10.01 o 
  -5  -2   6     8374.22     8466.42     85.38 o 
  -4  -2   6    11365.82    11456.52    160.74 o 
  -3  -2   6     3203.71     3261.84     49.57 o 
  -1  -2   6       24.31       17.52      2.47 o 
   1  -2   6     6567.45     6569.95     67.81 o 
   2  -2   6      558.72      528.61     11.83 o 
   3  -2   6       55.41       47.30      6.81 o 
   4  -2   6    12374.41    12339.99    177.67 o 
   5  -2   6     8096.58     7976.73    124.96 o 
   6  -2   6      898.04      847.34     28.45 o 
   7  -2   6     1002.74      953.11     31.94 o 
   8  -2   6     2514.55     2510.97     59.17 o 
   9  -2   6     1432.24     1459.42     44.68 o 
 -13  -1   6     1158.76     1063.94     35.26 o 
 -12  -1   6     3199.10     3103.85     65.27 o 
 -11  -1   6     1882.34     1969.75     47.30 o 
 -10  -1   6        2.36       11.05     14.05 o 
  -9  -1   6     3011.03     2944.37     38.98 o 
  -8  -1   6     2090.50     1982.31     45.64 o 
  -6  -1   6      163.85      243.40     21.99 o 
  -5  -1   6     8681.48     9729.42    224.71 o 
  -4  -1   6     7236.44     7474.47    119.29 o 
  -3  -1   6     1001.57      870.38     45.81 o 
  -2  -1   6        2.27       -2.41      1.60 o 
   0  -1   6     5782.74     5427.18     57.86 o 
   1  -1   6     1510.71     1482.22     57.16 o 
   2  -1   6       66.81       75.97      4.99 o 
   3  -1   6     5485.32     5502.94     88.66 o 
   4  -1   6     3924.67     4048.58     72.08 o 
   5  -1   6      706.76      687.30     24.61 o 
   6  -1   6      718.85      691.49     26.18 o 
   7  -1   6     1192.13     1202.34     36.83 o 
   8  -1   6     2895.12     2958.11     66.32 o 
   9  -1   6      399.03      411.37     23.39 o 
 -13   0   6     3478.39     3419.40     71.91 o 
 -12   0   6     2915.41     2994.42     63.70 o 
 -11   0   6      921.20      920.26     20.22 o 
 -10   0   6     1057.14     1011.51     20.38 o 
  -9   0   6     5873.24     5790.85     65.86 o 
  -8   0   6    13488.46    13551.90    349.76 o 
  -7   0   6     3179.52     3175.19     42.85 o 
  -6   0   6     1062.13     1614.30    158.12 o 
  -4   0   6     8295.92     8002.71    187.27 o 
  -3   0   6      252.34      363.34      9.06 o 
  -2   0   6     5193.47     5587.41     57.69 o 
  -1   0   6    10175.67    10130.61     98.09 o 
   1   0   6     2730.89     2759.62     59.08 o 
   2   0   6     1773.53     1681.04     35.78 o 
   3   0   6     4411.33     4454.52     50.95 o 
   4   0   6     3092.81     3072.43     59.34 o 
   5   0   6      722.46      737.91     25.83 o 
   6   0   6     1165.32     1169.53     34.91 o 
   7   0   6     3801.78     3762.87     75.75 o 
   8   0   6      402.55      381.87     21.82 o 
 -14   1   6      680.55      602.30     27.92 o 
 -13   1   6     3708.02     3560.24     74.00 o 
 -12   1   6     4208.67     4256.12     56.11 o 
 -11   1   6        6.38       13.91      4.19 o 
 -10   1   6     1644.88     1660.49     40.84 o 
  -9   1   6     6438.09     6360.14     99.57 o 
  -8   1   6     4404.62     4381.95     79.06 o 
  -7   1   6      950.36     1052.76     19.75 o 
  -6   1   6     7551.59     7894.64    121.65 o 
  -5   1   6     2988.84     2992.68     83.43 o 
  -4   1   6     2573.11     2442.63     31.41 o 
  -3   1   6      646.12      871.97     15.18 o 
  -2   1   6     2996.49     3022.24     35.00 o 
  -1   1   6     1243.33     1085.04     16.29 o 
   0   1   6     6246.58     6101.41     62.48 o 
   1   1   6     1075.45     1047.84     32.99 o 
   2   1   6     3872.76     3762.62     43.26 o 
   3   1   6    10995.50    10732.22    157.43 o 
   4   1   6      423.76      409.62     18.50 o 
   5   1   6      312.19      315.73     17.45 o 
   6   1   6     3222.12     3233.17     66.67 o 
   7   1   6     1744.70     1763.63     46.95 o 
   8   1   6     2136.16     2228.75     56.37 o 
 -14   2   6     1865.02     1910.06     52.01 o 
 -13   2   6     2323.24     2286.55     38.41 o 
 -12   2   6     1907.35     1848.89     32.32 o 
 -11   2   6       40.36       36.98      5.41 o 
 -10   2   6     2339.94     2337.18     34.97 o 
  -9   2   6     4130.52     3979.83     68.85 o 
  -8   2   6     7076.64     7060.36     78.16 o 
  -7   2   6       73.71       77.46      6.29 o 
  -6   2   6     5828.63     5634.10     62.96 o 
  -5   2   6     5286.64     5185.63     57.96 o 
  -4   2   6     2621.69     2461.51     31.85 o 
  -3   2   6     5062.02     5627.92    125.92 o 
  -2   2   6     8441.93     8365.09     83.65 o 
  -1   2   6    10598.36    10634.06    103.45 o 
   0   2   6     4852.82     5108.36     73.83 o 
   1   2   6     1341.40     1296.76     31.07 o 
   2   2   6     5397.80     5333.82     86.74 o 
   3   2   6     3941.23     3788.35     68.94 o 
   4   2   6      206.43      226.19     14.49 o 
   5   2   6      244.67      240.50     15.71 o 
   6   2   6     1658.65     1670.60     44.51 o 
   7   2   6     3787.13     3747.34     77.14 o 
 -14   3   6     1425.10     1467.00     30.83 o 
 -13   3   6     2054.47     2076.47     36.50 o 
 -12   3   6      199.94      239.64     13.53 o 
 -11   3   6      181.81      189.15      9.81 o 
 -10   3   6     5510.52     5423.78     66.60 o 
  -9   3   6     2692.40     2733.94     39.48 o 
  -8   3   6      206.32      188.83      9.77 o 
  -7   3   6     1416.81     1432.42     24.25 o 
  -6   3   6    10803.36    10652.16    108.64 o 
  -5   3   6     6005.99     6044.29    126.97 o 
  -4   3   6     1191.22     1239.83     19.89 o 
  -3   3   6     1241.38     1179.40     20.59 o 
  -2   3   6     2222.53     2013.03     49.92 o 
  -1   3   6    11219.05    10549.13    151.67 o 
   0   3   6      130.19      141.02     10.12 o 
   1   3   6      422.38      377.68     16.58 o 
   2   3   6     6762.83     6468.27    103.50 o 
   3   3   6     4472.34     4467.28     79.41 o 
   4   3   6       27.19       31.07      7.85 o 
   5   3   6     1514.16     1431.85     39.79 o 
   6   3   6     2759.80     2743.62     61.61 o 
   7   3   6     3114.18     3139.80     69.64 o 
 -14   4   6     2101.01     2088.32     38.43 o 
 -13   4   6     2125.71     2156.59     41.97 o 
 -12   4   6       19.92       10.88      8.90 o 
 -11   4   6      246.12      214.48      8.89 o 
 -10   4   6     4614.72     4625.85     59.74 o 
  -9   4   6     1664.42     1652.78     28.92 o 
  -8   4   6      712.27      750.27     19.90 o 
  -7   4   6     1793.24     1762.33     27.97 o 
  -6   4   6     6723.02     6560.37     72.11 o 
  -5   4   6     1449.04     1388.24     22.10 o 
  -4   4   6        2.10        8.35      5.41 o 
  -3   4   6      283.55      233.37      7.42 o 
  -2   4   6    17446.81    17272.06    166.75 o 
  -1   4   6       61.36       49.04      6.81 o 
   0   4   6        9.33       18.81      9.77 o 
   1   4   6     1565.83     1482.88     41.97 o 
   2   4   6     3851.93     3702.32     48.87 o 
   3   4   6     2845.32     2791.44     57.77 o 
   4   4   6       98.43       83.25     11.00 o 
   5   4   6     1602.85     1626.45     43.81 o 
   6   4   6     1532.27     1615.10     45.55 o 
 -14   5   6     1450.91     1502.27     32.08 o 
 -13   5   6      592.61      596.64     18.76 o 
 -12   5   6      463.96      431.53     15.61 o 
 -11   5   6     3340.44     3363.63     49.71 o 
 -10   5   6     4168.85     4246.59     56.88 o 
  -9   5   6      542.51      529.17     15.54 o 
  -8   5   6     1307.62     1254.50     23.77 o 
  -7   5   6     2524.74     2436.74     35.17 o 
  -6   5   6     4511.78     4454.34     53.23 o 
  -5   5   6      562.59      560.34     21.29 o 
  -4   5   6      370.00      338.89     15.79 o 
  -3   5   6     8287.54     8220.27     86.62 o 
  -2   5   6     3104.67     2990.12     39.29 o 
  -1   5   6       12.73       18.53     12.65 o 
   0   5   6      112.09       88.82     10.82 o 
   1   5   6     4650.70     4569.05     66.23 o 
   2   5   6     3953.74     4032.63     86.74 o 
   3   5   6      836.77      858.06     20.98 o 
   4   5   6      824.32      787.13     28.80 o 
   5   5   6     2224.10     2289.31     54.98 o 
   6   5   6     1528.25     1519.98     44.68 o 
 -13   6   6      205.32      206.05     25.31 o 
 -12   6   6     1501.21     1475.31     25.75 o 
 -11   6   6     5867.64     5820.16     74.16 o 
 -10   6   6     1749.06     1730.50     31.90 o 
  -9   6   6      441.91      453.34     14.72 o 
  -8   6   6      228.75      218.87     10.02 o 
  -7   6   6     5911.21     5743.91     67.11 o 
  -6   6   6      702.12      671.62     15.14 o 
  -5   6   6      560.60      589.29     14.92 o 
  -4   6   6     3532.26     3455.97     43.67 o 
  -3   6   6     4478.64     4457.65     53.72 o 
  -2   6   6     2657.31     2733.96     37.96 o 
  -1   6   6      287.77      279.14     10.66 o 
   0   6   6     3738.85     3834.86     50.26 o 
   1   6   6     2289.61     2298.30     36.09 o 
   2   6   6     3210.46     3118.05     45.29 o 
   3   6   6      120.00       88.56      8.51 o 
   4   6   6      915.20      946.91     24.87 o 
   5   6   6     3069.79     3132.64     68.94 o 
 -13   7   6       29.48       27.05      8.73 o 
 -12   7   6     2052.63     1982.32     57.42 o 
 -11   7   6     6497.77     6284.35     80.81 o 
 -10   7   6      467.10      472.56     32.81 o 
  -9   7   6      507.43      538.90     23.21 o 
  -8   7   6     8138.10     7920.10     89.33 o 
  -7   7   6     1326.18     1291.59     23.82 o 
  -6   7   6      643.98      668.28     27.92 o 
  -5   7   6      671.90      658.15     27.40 o 
  -4   7   6     1871.75     1806.86     31.42 o 
  -3   7   6     1282.94     1270.23     23.56 o 
  -2   7   6       25.35       28.56      5.22 o 
  -1   7   6      389.63      385.44     13.41 o 
   0   7   6     3093.89     3055.28     47.56 o 
   1   7   6     6218.28     6218.31    177.24 o 
   2   7   6      644.13      656.77     18.88 o 
   3   7   6      423.53      410.10     15.24 o 
   4   7   6     2276.44     2296.72     40.54 o 
 -13   8   6      422.36      433.01     24.96 o 
 -12   8   6     1380.91     1376.00     48.69 o 
 -11   8   6     1825.00     1775.50     54.63 o 
 -10   8   6      299.93      303.16     22.34 o 
  -9   8   6     1548.28     1429.58     46.25 o 
  -8   8   6     1704.55     1566.93     47.82 o 
  -7   8   6     4926.72     4572.69     92.15 o 
  -6   8   6      244.61      250.63     18.33 o 
  -5   8   6      836.93      785.39     31.42 o 
  -4   8   6     7993.64     7700.53     86.10 o 
  -3   8   6     5148.37     5043.73     61.97 o 
  -2   8   6      396.09      426.98     29.32 o 
  -1   8   6     1606.68     1595.33     29.25 o 
   0   8   6     7098.43     6980.64     82.43 o 
   1   8   6      374.44      365.16     14.13 o 
   2   8   6        1.79        8.37      5.09 o 
   3   8   6      830.42      823.71     22.63 o 
 -12   9   6     1789.51     1770.26     57.42 o 
 -11   9   6     1130.65     1128.16     43.81 o 
 -10   9   6        1.69        0.00      7.33 o 
  -9   9   6     4377.12     4071.97     90.06 o 
  -8   9   6     4030.18     4015.77     87.96 o 
  -7   9   6     3560.41     3499.16     79.41 o 
  -6   9   6        8.27        2.44      6.46 o 
  -5   9   6      208.21      231.60     18.67 o 
  -4   9   6     1338.38     1279.69     31.07 o 
  -3   9   6     1027.47     1033.65     22.73 o 
  -2   9   6       53.41       52.53     10.65 o 
  -1   9   6      436.32      409.59     14.91 o 
   0   9   6     1768.07     1820.89     33.52 o 
   1   9   6     1291.27     1267.30     27.85 o 
   2   9   6       38.54       24.77      6.44 o 
 -11  10   6      458.00      475.07     29.32 o 
 -10  10   6      376.45      347.49     25.31 o 
  -9  10   6     2102.78     2137.65     62.31 o 
  -8  10   6     1958.79     1959.98     58.12 o 
  -7  10   6      254.71      236.84     19.90 o 
  -6  10   6       88.03       65.10     13.09 o 
  -5  10   6     3688.20     3485.02     80.11 o 
  -4  10   6     2197.97     2245.16     60.56 o 
  -3  10   6      569.53      566.56     17.40 o 
  -2  10   6      730.93      702.18     19.83 o 
  -1  10   6     1401.86     1396.83     29.37 o 
   0  10   6     1234.07     1254.46     28.18 o 
 -10  11   6      437.34      422.54     28.27 o 
  -9  11   6     1678.06     1598.87     54.63 o 
  -8  11   6     1411.92     1375.30     49.57 o 
  -7  11   6       38.55       35.08     11.00 o 
  -6  11   6     1604.70     1491.36     50.79 o 
  -5  11   6     2225.21     2327.89     64.75 o 
  -4  11   6     1135.70     1116.99     42.41 o 
  -3  11   6        0.45        3.21      4.85 o 
  -2  11   6      118.43      134.73     13.70 o 
  -1  11   6     2659.09     2632.11     44.36 o 
  -8  12   6      190.67      188.67     20.25 o 
  -7  12   6      410.51      380.65     26.88 o 
  -6  12   6     1596.36     1639.71     55.68 o 
  -5  12   6     1443.00     1417.88     50.96 o 
  -4  12   6       11.60       15.88      9.95 o 
  -3 -14   7      673.55      655.36     28.27 o 
  -2 -14   7        2.99        1.75      6.46 o 
  -1 -14   7      640.32      590.61     26.53 o 
   0 -14   7     2397.26     2355.81     53.76 o 
   1 -14   7      925.01      947.52     31.76 o 
   2 -14   7       74.42       72.08     11.00 o 
   3 -14   7      598.30      589.21     25.31 o 
   4 -14   7     2512.21     2482.34     58.82 o 
  -5 -13   7     1229.19     1127.12     37.17 o 
  -4 -13   7     1848.04     1765.72     46.95 o 
  -3 -13   7      591.10      530.57     24.26 o 
  -2 -13   7     1774.92     1640.36     31.94 o 
  -1 -13   7     1976.81     2023.85     47.47 o 
   0 -13   7     1214.36     1269.01     35.95 o 
   1 -13   7       15.46       17.98      6.98 o 
   2 -13   7      381.97      382.40     19.90 o 
   3 -13   7     3222.13     3321.31     68.94 o 
   4 -13   7      773.27      738.61     28.80 o 
   5 -13   7      253.79      266.51     18.50 o 
   6 -13   7      762.73      790.80     31.76 o 
  -6 -12   7      158.70      152.71     14.66 o 
  -5 -12   7     1771.15     1663.80     44.51 o 
  -4 -12   7      713.81      661.30     26.70 o 
  -3 -12   7       41.75       45.53      6.73 o 
  -2 -12   7      280.73      302.57     12.46 o 
  -1 -12   7     2889.47     3029.67     61.09 o 
   0 -12   7     1710.11     1745.65     42.59 o 
   1 -12   7      657.31      659.55     24.78 o 
   2 -12   7     1970.66     2021.93     47.82 o 
   3 -12   7     2611.30     2709.76     59.17 o 
   4 -12   7     1480.91     1527.84     42.41 o 
   5 -12   7       10.55       27.40      7.68 o 
   6 -12   7      993.62     1011.75     35.60 o 
   7 -12   7     1182.60     1124.10     26.70 o 
  -7 -11   7       53.43       49.74     10.82 o 
  -6 -11   7     2042.11     1965.73     48.52 o 
  -5 -11   7     2986.24     2855.58     43.19 o 
  -4 -11   7      867.32      850.73     32.29 o 
  -3 -11   7       75.63       62.31      7.16 o 
  -2 -11   7     6445.13     6776.31    109.26 o 
  -1 -11   7     2346.71     2196.29     48.00 o 
   0 -11   7       32.61       40.84      7.50 o 
   1 -11   7      374.28      386.24     18.50 o 
   2 -11   7     5573.66     5722.67     97.74 o 
   3 -11   7     2667.55     2635.76     57.07 o 
   4 -11   7      739.07      710.86     26.88 o 
   5 -11   7       85.05       88.17      9.08 o 
   6 -11   7     1711.07     1741.65     32.60 o 
   7 -11   7     2173.47     2163.28     38.43 o 
  -8 -10   7      958.39      970.74     33.16 o 
  -7 -10   7      187.38      175.55     13.79 o 
  -6 -10   7     1884.28     1896.53     33.33 o 
  -5 -10   7     3066.42     3058.56     50.44 o 
  -4 -10   7      357.50      337.71     12.59 o 
  -3 -10   7     1152.78     1170.92     32.46 o 
  -2 -10   7     2149.10     2109.55     45.90 o 
  -1 -10   7     5476.36     5496.48     91.28 o 
   0 -10   7     3728.93     3920.47     70.86 o 
   1 -10   7       17.15       26.53      6.81 o 
   2 -10   7     3873.08     3854.15     71.73 o 
   3 -10   7     1777.87     1660.13     41.71 o 
   4 -10   7      373.54      363.64     12.61 o 
   5 -10   7      308.86      302.00     12.06 o 
   6 -10   7     4684.32     4540.28     60.33 o 
   7 -10   7      616.51      636.34     26.70 o 
   8 -10   7      133.10      115.36     14.49 o 
  -9  -9   7     1168.23     1171.97     36.13 o 
  -8  -9   7      824.25      760.31     20.31 o 
  -7  -9   7     3176.40     3096.52     45.31 o 
  -6  -9   7     2434.72     2394.24     70.34 o 
  -5  -9   7     2236.92     2256.20     53.06 o 
  -4  -9   7      614.99      612.95     23.39 o 
  -3  -9   7     1665.00     1689.45     39.62 o 
  -2  -9   7     3356.57     3403.51     62.66 o 
  -1  -9   7     2865.59     2880.80     55.33 o 
   0  -9   7      859.91      831.64     25.48 o 
   1  -9   7     2989.56     2910.29     56.72 o 
   2  -9   7     2477.30     2530.18     34.93 o 
   3  -9   7     1797.99     1741.94     28.18 o 
   4  -9   7        5.47        9.95      3.95 o 
   5  -9   7     3338.80     3395.04     50.09 o 
   6  -9   7     1497.58     1559.43     41.54 o 
   7  -9   7      930.11      978.94     33.51 o 
   8  -9   7      248.74      243.99     17.80 o 
 -10  -8   7     2195.54     2191.78     80.28 o 
  -9  -8   7      427.62      409.74     14.93 o 
  -8  -8   7       34.62       27.94      6.24 o 
  -7  -8   7     2397.13     2484.28     47.12 o 
  -6  -8   7     2170.18     2176.13     40.05 o 
  -5  -8   7     2530.87     2431.35     48.78 o 
  -4  -8   7      497.54      481.18     20.25 o 
  -3  -8   7     3607.28     3582.41     64.75 o 
  -2  -8   7     2813.45     2973.30     55.85 o 
  -1  -8   7      715.42      800.22     24.09 o 
   0  -8   7      623.48      608.24     20.77 o 
   1  -8   7     4222.73     4167.20     48.63 o 
   2  -8   7     1712.12     1714.22     26.59 o 
   3  -8   7     3389.30     3293.31     43.14 o 
   4  -8   7     2025.57     2067.91     32.50 o 
   5  -8   7     2978.05     2794.89     41.14 o 
   6  -8   7     4675.99     4482.98     82.90 o 
   7  -8   7      613.24      580.49     24.96 o 
   8  -8   7      324.31      356.39     20.94 o 
 -11  -7   7     3330.85     3448.54     71.56 o 
 -10  -7   7     1543.87     1499.74     42.06 o 
  -9  -7   7       91.55       76.64      7.85 o 
  -8  -7   7     3181.08     3220.28     45.32 o 
  -7  -7   7     1522.51     1486.97     27.18 o 
  -6  -7   7     8535.29     8373.63     91.58 o 
  -5  -7   7      293.22      278.38     16.23 o 
  -4  -7   7     2687.60     2748.85     54.10 o 
  -3  -7   7     7408.19     7533.60    114.84 o 
  -2  -7   7     2229.76     2280.94     45.38 o 
  -1  -7   7      258.37      251.50     12.74 o 
   0  -7   7     4369.80     4382.13     48.87 o 
   1  -7   7     6593.04     6507.39     80.55 o 
   2  -7   7     4549.87     4632.99     55.50 o 
   3  -7   7      389.00      363.82     14.57 o 
   4  -7   7     1462.40     1537.45     26.52 o 
   5  -7   7     4304.87     4392.05     78.89 o 
   6  -7   7     1351.20     1332.71     37.52 o 
   7  -7   7      235.20      216.77     16.23 o 
   8  -7   7      453.18      497.24     24.78 o 
 -11  -6   7     2024.57     2024.20     50.61 o 
 -10  -6   7     1193.42     1178.43     36.48 o 
  -9  -6   7     1306.67     1255.91     24.77 o 
  -8  -6   7     1685.81     1648.28     28.53 o 
  -7  -6   7     5848.67     5812.31     68.02 o 
  -6  -6   7     5957.95     5927.16     68.33 o 
  -5  -6   7      375.79      391.47     19.02 o 
  -4  -6   7     1586.25     1492.93     35.43 o 
  -3  -6   7     7937.75     8323.87    123.74 o 
  -2  -6   7       25.37       27.58      5.41 o 
  -1  -6   7      326.84      290.33      7.62 o 
   0  -6   7     3096.30     3112.35     37.02 o 
   1  -6   7    11048.02    11015.24    145.30 o 
   2  -6   7      744.76      800.90     16.20 o 
   3  -6   7      800.04      774.07     16.83 o 
   4  -6   7     3693.01     3684.90     69.46 o 
   5  -6   7     4886.53     4750.19     83.95 o 
   6  -6   7      106.23      105.59     11.34 o 
   7  -6   7      311.78      326.72     19.02 o 
   8  -6   7     3167.19     3000.35     66.85 o 
   9  -6   7     1403.27     1433.42     44.51 o 
 -12  -5   7     2155.64     2215.31     53.93 o 
 -11  -5   7     1900.01     1906.74     48.69 o 
 -10  -5   7     1086.97     1026.94     33.51 o 
  -9  -5   7      256.00      261.44     10.94 o 
  -8  -5   7     6786.20     6773.39     76.38 o 
  -7  -5   7     3636.85     3513.00     45.54 o 
  -6  -5   7      985.51      957.65     30.02 o 
  -5  -5   7      589.45      535.46     20.77 o 
  -3  -5   7     7413.16     7404.33    152.63 o 
  -2  -5   7       15.34       12.18      3.93 o 
  -1  -5   7     2119.67     2136.31     26.58 o 
   0  -5   7     9768.78    10019.13     99.17 o 
   1  -5   7     7328.92     7554.92     86.31 o 
   2  -5   7      210.44      201.58      7.96 o 
   3  -5   7     3827.20     3864.02     82.90 o 
   4  -5   7     4131.25     4215.87     52.20 o 
   5  -5   7     4183.06     4116.47     75.22 o 
   6  -5   7        6.50       18.50      6.98 o 
   7  -5   7     1553.05     1511.43     42.06 o 
   8  -5   7     4007.45     3922.39     80.28 o 
 -12  -4   7     4084.89     3984.88     79.06 o 
 -11  -4   7     1470.81     1410.73     40.49 o 
 -10  -4   7        5.40        5.58      7.50 o 
  -9  -4   7      542.00      503.52     23.39 o 
  -8  -4   7     8044.34     8106.28     87.37 o 
  -7  -4   7      980.04      899.51     18.33 o 
  -6  -4   7       18.00       38.40      8.90 o 
  -5  -4   7     4409.13     4238.99     73.48 o 
  -4  -4   7     8825.53     8788.13    189.10 o 
  -3  -4   7     2078.95     2092.14     25.24 o 
  -2  -4   7     5762.77     6436.98     65.24 o 
  -1  -4   7     7493.20     7232.47     89.10 o 
   0  -4   7     3519.26     3478.72     76.62 o 
   1  -4   7     2182.57     2138.90     28.74 o 
   2  -4   7      656.69      708.49     31.15 o 
   3  -4   7     3687.45     3826.83     47.08 o 
   4  -4   7     9239.97     9366.13     98.97 o 
   5  -4   7      981.26      937.40     29.32 o 
   6  -4   7       25.11       27.05      7.50 o 
   7  -4   7     4224.54     3999.36     79.06 o 
   8  -4   7     3450.31     3384.67     72.95 o 
 -13  -3   7     1307.42     1291.00     39.79 o 
 -12  -3   7     2877.95     2934.38     64.23 o 
 -11  -3   7     1838.42     1760.84     45.73 o 
 -10  -3   7       20.71       19.37      8.20 o 
  -9  -3   7     9986.95     9653.27    149.22 o 
  -8  -3   7     2766.51     2623.93     35.51 o 
  -7  -3   7     1271.05     1205.83     34.03 o 
  -6  -3   7      179.86      161.13     10.30 o 
  -5  -3   7     1602.18     1459.92     20.96 o 
  -4  -3   7     7643.36     7453.94     75.43 o 
  -3  -3   7     6572.60     6876.40     69.65 o 
  -2  -3   7     1729.93     1803.53     23.31 o 
  -1  -3   7     7004.22     7417.45     74.82 o 
   0  -3   7     8447.14     8689.80     87.06 o 
   1  -3   7      648.88      737.69     14.44 o 
   2  -3   7      582.09      687.22     40.93 o 
   3  -3   7    12061.19    12116.93    121.80 o 
   4  -3   7     1960.35     1919.66     43.46 o 
   5  -3   7      126.48      110.83     11.17 o 
   6  -3   7     1879.12     1840.95     46.08 o 
   7  -3   7     3281.83     3276.98     69.29 o 
   8  -3   7     2442.40     2442.90     59.69 o 
 -13  -2   7     1167.98     1203.21     38.22 o 
 -12  -2   7      160.14      179.94     15.71 o 
 -11  -2   7      980.99      895.51     30.72 o 
 -10  -2   7     4317.47     4251.21     79.41 o 
  -9  -2   7     1272.59     1288.91     36.13 o 
  -8  -2   7     2064.47     1990.52     46.25 o 
  -7  -2   7       64.55       78.71      5.84 o 
  -6  -2   7     4804.70     4773.61     54.02 o 
  -5  -2   7    11146.81    10605.31    105.44 o 
  -4  -2   7     3590.47     3839.97     43.47 o 
  -3  -2   7        9.63       45.26      3.77 o 
  -2  -2   7     3687.50     3783.25     41.87 o 
   0  -2   7       29.39       42.40      3.94 o 
   1  -2   7       30.47       41.62      4.20 o 
   2  -2   7     3716.37     3864.65     95.12 o 
   3  -2   7     5258.66     5327.98     60.54 o 
   4  -2   7     8282.14     8236.27     88.48 o 
   5  -2   7      827.87      822.39     27.92 o 
   6  -2   7     1254.79     1329.75     38.57 o 
   7  -2   7     3071.47     2928.27     65.10 o 
   8  -2   7     1274.76     1260.11     41.01 o 
 -13  -1   7     1859.31     1897.14     49.57 o 
 -12  -1   7      852.38      808.08     29.67 o 
 -11  -1   7     1018.74      968.82     32.11 o 
 -10  -1   7     9171.07     8915.36    139.97 o 
  -9  -1   7     9048.29     8766.86    176.89 o 
  -8  -1   7     1385.42     1415.80     24.20 o 
  -7  -1   7      106.62      119.65     23.21 o 
  -6  -1   7     4217.26     4263.28    112.83 o 
  -5  -1   7     4013.18     3886.37     45.78 o 
  -4  -1   7     6026.96     6224.86     65.86 o 
  -3  -1   7      587.54      775.02     14.10 o 
  -2  -1   7     7650.13     8159.41     81.64 o 
  -1  -1   7     4650.36     4601.56     49.79 o 
   0  -1   7     3005.41     3017.07     35.88 o 
   1  -1   7      576.01      573.20     12.33 o 
   2  -1   7     4983.98     4968.66     55.76 o 
   3  -1   7     1175.91     1111.05     20.08 o 
   4  -1   7       10.69       22.97      4.36 o 
   5  -1   7     3413.43     3279.07     65.80 o 
   6  -1   7     1970.62     1918.09     48.17 o 
   7  -1   7     1524.61     1496.77     43.46 o 
   8  -1   7      136.40      124.61     15.36 o 
 -13   0   7     1932.09     1884.23     49.57 o 
 -12   0   7        5.08       11.52      6.98 o 
 -11   0   7     1009.27     1003.72     32.29 o 
 -10   0   7     1389.88     1373.61     25.39 o 
  -9   0   7     3801.87     3649.18     67.11 o 
  -8   0   7      941.01      990.20     26.27 o 
  -7   0   7     4067.52     3954.88     48.51 o 
  -6   0   7    11769.24    11841.67    119.07 o 
  -5   0   7     2784.83     2614.86     62.83 o 
  -4   0   7      249.27      271.63     11.08 o 
  -3   0   7     4332.57     4102.48    140.50 o 
  -2   0   7    11686.75    11716.22    162.14 o 
  -1   0   7     2751.97     2788.08     33.38 o 
   0   0   7      154.89      169.73      6.37 o 
   1   0   7     5652.15     5562.48     59.90 o 
   2   0   7     3046.22     2935.04     36.87 o 
   3   0   7     5800.46     5732.06     63.86 o 
   4   0   7      100.17       98.61     10.47 o 
   5   0   7     1098.65     1126.59     34.21 o 
   6   0   7     7365.91     7467.45    124.96 o 
   7   0   7     1408.11     1377.74     41.71 o 
 -14   1   7     2765.95     2771.37     65.27 o 
 -13   1   7     1935.63     1931.00     50.44 o 
 -12   1   7       40.87       47.18     11.00 o 
 -11   1   7     1465.16     1448.59     26.73 o 
 -10   1   7     2121.10     2038.63     26.37 o 
  -9   1   7     2371.79     2236.29     34.43 o 
  -8   1   7      121.05      142.62     17.37 o 
  -7   1   7     6743.21     6893.83     75.90 o 
  -6   1   7     6770.70     6561.29     72.13 o 
  -5   1   7     6741.58     6843.36     73.61 o 
  -4   1   7      507.41      533.22     12.90 o 
  -3   1   7     2979.10     2864.55     81.59 o 
  -2   1   7     9606.72     9385.32    114.67 o 
  -1   1   7     8099.97     8059.68     81.29 o 
   0   1   7      164.44      172.12      6.48 o 
   1   1   7     2917.33     2868.26     35.16 o 
   2   1   7     5692.86     5846.76     95.29 o 
   3   1   7       26.00       29.15      7.33 o 
   4   1   7     1201.32     1179.48     34.21 o 
   5   1   7     3318.90     3326.72     68.24 o 
   6   1   7     3180.28     3137.71     67.54 o 
   7   1   7      103.29      105.07     14.31 o 
 -14   2   7     2454.27     2517.95     61.43 o 
 -13   2   7     1213.46     1211.04     26.24 o 
 -12   2   7      479.04      455.31     22.08 o 
 -11   2   7      847.47      858.15     20.01 o 
 -10   2   7     1998.19     1978.80     33.07 o 
  -9   2   7      146.02      157.29      8.88 o 
  -8   2   7      982.12     1023.36     22.17 o 
  -7   2   7     6487.32     6291.15     85.69 o 
  -6   2   7     7332.74     7522.18     81.04 o 
  -5   2   7        6.96       12.67      3.68 o 
  -4   2   7      482.33      484.96     12.32 o 
  -3   2   7    10762.95    10795.67    107.57 o 
  -2   2   7     9810.67     9828.05     97.95 o 
  -1   2   7     2292.35     2508.00     31.17 o 
   0   2   7      970.93      895.69     25.48 o 
   1   2   7     6444.82     6271.05    100.18 o 
   2   2   7     1741.08     1730.82     40.84 o 
   3   2   7      201.73      222.00     14.14 o 
   4   2   7     1607.02     1582.64     41.54 o 
   5   2   7     5393.68     5353.89     96.86 o 
   6   2   7     1719.47     1755.08     48.00 o 
 -14   3   7     1958.58     2049.86     37.52 o 
 -13   3   7       66.56       76.23      8.17 o 
 -12   3   7      122.48      153.73      9.55 o 
 -11   3   7     3744.76     3633.14     51.23 o 
 -10   3   7      813.48      808.06     19.88 o 
  -9   3   7      349.17      349.80     12.63 o 
  -8   3   7      648.42      628.25     16.25 o 
  -7   3   7     2380.25     2337.25     34.18 o 
  -6   3   7     6526.84     6351.50     70.74 o 
  -5   3   7        0.56        6.19      3.18 o 
  -4   3   7     3046.59     2985.00     59.69 o 
  -3   3   7     8752.38     8324.07    162.05 o 
  -2   3   7     1268.95     1273.72     31.94 o 
  -1   3   7      587.34      626.91     21.29 o 
   0   3   7     2145.82     1929.96     42.41 o 
   1   3   7    10144.89     9679.28    145.56 o 
   2   3   7     1221.49     1195.53     33.51 o 
   3   3   7      159.00      147.30     12.57 o 
   4   3   7     1668.75     1630.64     43.28 o 
   5   3   7     2596.83     2587.06     59.34 o 
   6   3   7      294.31      307.17     19.55 o 
 -14   4   7      280.75      295.56     14.04 o 
 -13   4   7       42.82       42.06      6.91 o 
 -12   4   7     4921.24     4940.91     64.24 o 
 -11   4   7     1535.23     1620.89     30.92 o 
 -10   4   7      630.40      643.80     18.02 o 
  -9   4   7       53.66       49.34      7.24 o 
  -8   4   7     2073.58     2059.19     32.52 o 
  -7   4   7     7022.51     7078.42     78.95 o 
  -6   4   7      735.98      710.00     15.89 o 
  -5   4   7      433.88      441.49     11.94 o 
  -4   4   7     7144.76     7013.77    152.54 o 
  -3   4   7     3297.46     3330.21     63.18 o 
  -2   4   7     1329.13     1309.33     34.03 o 
  -1   4   7      611.95      588.87     21.82 o 
   0   4   7     2805.97     2704.70     55.15 o 
   1   4   7     4760.26     4686.49     82.73 o 
   2   4   7     1135.54     1073.88     32.29 o 
   3   4   7      250.66      266.16     16.93 o 
   4   4   7     1082.65     1139.51     35.95 o 
   5   4   7     1294.57     1306.18     40.49 o 
 -13   5   7     1379.93     1418.98     30.05 o 
 -12   5   7     6283.89     6189.85     78.73 o 
 -11   5   7     3109.90     3184.71     48.06 o 
 -10   5   7      828.52      847.34     22.60 o 
  -9   5   7      160.65      164.41     13.44 o 
  -8   5   7     1109.19     1084.67     22.14 o 
  -7   5   7     3393.95     3349.13     44.51 o 
  -6   5   7      440.59      417.03     11.98 o 
  -5   5   7     1399.86     1347.37     37.70 o 
  -4   5   7     4139.72     4089.07     76.62 o 
  -3   5   7     1604.41     1504.45     38.92 o 
  -2   5   7      398.78      410.50     19.20 o 
  -1   5   7     2764.14     2715.87     56.90 o 
   0   5   7     4469.87     4300.25     78.71 o 
   1   5   7     2993.48     2989.35     61.96 o 
   2   5   7       84.55       80.81     11.00 o 
   3   5   7     4400.06     4040.90     79.06 o 
   4   5   7     1241.57     1234.63     38.75 o 
   5   5   7      474.02      500.03     25.48 o 
 -13   6   7     2025.31     2010.28     37.32 o 
 -12   6   7     1502.84     1584.44     50.53 o 
 -11   6   7     2621.84     2644.39     71.30 o 
 -10   6   7      113.46      124.93      9.32 o 
  -9   6   7     1067.67     1055.39     26.79 o 
  -8   6   7     8347.02     8315.10     92.71 o 
  -7   6   7      702.55      693.95     16.66 o 
  -6   6   7       41.26       40.67      9.60 o 
  -5   6   7     4121.17     3976.67     78.54 o 
  -4   6   7     6201.12     6121.47    106.11 o 
  -3   6   7      496.21      492.60     22.60 o 
  -2   6   7      565.24      521.59     14.96 o 
  -1   6   7     5315.00     5156.88     63.19 o 
   0   6   7     2559.38     2488.63     38.72 o 
   1   6   7     1741.91     1763.50     31.90 o 
   2   6   7      294.09      295.13     18.33 o 
   3   6   7     1462.65     1511.78     43.98 o 
   4   6   7     2879.13     2968.76     67.19 o 
 -13   7   7     1511.58     1518.62     34.56 o 
 -12   7   7     2652.71     2628.70     44.87 o 
 -11   7   7      724.82      679.58     44.59 o 
 -10   7   7      891.45      886.12     30.11 o 
  -9   7   7     4810.57     4740.80     78.36 o 
  -8   7   7     1747.03     1703.42     49.74 o 
  -7   7   7      805.90      803.01     32.29 o 
  -6   7   7      917.96      855.90     32.64 o 
  -5   7   7     6560.82     6512.42    115.36 o 
  -4   7   7     8799.77     8727.98     95.29 o 
  -3   7   7      770.54      785.00     18.70 o 
  -2   7   7      694.16      653.25     17.43 o 
  -1   7   7     3090.81     2996.40     74.96 o 
   0   7   7     4982.72     4837.59    143.11 o 
   1   7   7      545.86      547.74     17.45 o 
   2   7   7      288.79      291.20     13.70 o 
   3   7   7     4318.60     4181.22     84.47 o 
 -12   8   7     1235.54     1155.04     44.68 o 
 -11   8   7      164.46      167.72     18.33 o 
 -10   8   7     2302.40     2287.57     63.35 o 
  -9   8   7     5562.95     5222.12    105.42 o 
  -8   8   7     1075.72      971.09     37.70 o 
  -7   8   7        4.39        1.40      6.46 o 
  -6   8   7      448.41      429.17     24.26 o 
  -5   8   7     4196.55     4237.60     87.44 o 
  -4   8   7     6311.12     6256.11     78.80 o 
  -3   8   7        0.84        2.04      4.02 o 
  -2   8   7     3002.29     2902.97     43.46 o 
  -1   8   7     2926.49     2930.42     49.48 o 
   0   8   7     1370.09     1387.05     28.59 o 
   1   8   7       10.36       15.06      5.36 o 
   2   8   7     1479.97     1474.69     31.46 o 
 -12   9   7      435.23      451.51     29.32 o 
 -11   9   7      342.51      316.95     24.09 o 
 -10   9   7     2497.52     2487.06     68.76 o 
  -9   9   7     2565.16     2578.86     68.94 o 
  -8   9   7      680.11      645.59     31.76 o 
  -7   9   7       23.36       20.25      9.08 o 
  -6   9   7     3614.90     3377.16     78.36 o 
  -5   9   7     5095.37     5114.96    102.80 o 
  -4   9   7      577.35      579.09     28.80 o 
  -3   9   7     1003.66     1000.97     46.16 o 
  -2   9   7     4805.94     4676.26     97.13 o 
  -1   9   7     2898.64     2835.26     44.95 o 
   0   9   7      248.48      254.31     13.23 o 
 -11  10   7      735.91      760.25     38.22 o 
 -10  10   7     2018.37     1841.12     59.34 o 
  -9  10   7     1589.96     1611.44     54.28 o 
  -8  10   7        4.55        5.93      8.20 o 
  -7  10   7      396.03      404.56     26.18 o 
  -6  10   7     1797.84     1744.08     54.63 o 
  -5  10   7      524.88      544.88     29.50 o 
  -4  10   7      113.72      104.02     15.53 o 
  -3  10   7     1494.58     1516.15     30.53 o 
  -2  10   7     6374.40     6292.66     79.24 o 
  -1  10   7      824.25      817.14     22.86 o 
  -9  11   7      769.50      766.54     37.87 o 
  -8  11   7      105.12      108.38     17.10 o 
  -7  11   7     2058.54     2014.95     62.13 o 
  -6  11   7     2561.46     2469.60     69.46 o 
  -5  11   7      144.71      145.91     18.67 o 
  -4  11   7      826.37      820.47     37.70 o 
  -3  11   7     2927.65     2802.26     72.78 o 
  -2 -14   8     2113.70     2069.58     53.06 o 
  -1 -14   8     3089.64     3094.25     65.62 o 
   0 -14   8      310.44      319.04     19.20 o 
   1 -14   8      628.49      667.58     27.23 o 
   2 -14   8     2730.79     2828.61     63.18 o 
   3 -14   8     2226.52     2214.96     55.15 o 
  -5 -13   8      814.88      766.01     30.37 o 
  -4 -13   8       26.55       30.89      8.90 o 
  -3 -13   8      734.91      723.46     20.18 o 
  -2 -13   8     2936.30     2892.67     61.96 o 
  -1 -13   8     2906.83     2967.36     62.83 o 
   0 -13   8      267.34      247.31     16.58 o 
   1 -13   8     1042.70     1010.88     33.16 o 
   2 -13   8     3320.15     3432.66     70.86 o 
   3 -13   8      614.40      599.69     25.83 o 
   4 -13   8       66.68       71.91     11.52 o 
   5 -13   8     1842.77     1969.22     52.88 o 
  -6 -12   8     1975.98     1825.59     48.17 o 
  -5 -12   8      517.27      513.54     28.36 o 
  -4 -12   8      379.20      350.78     14.50 o 
  -3 -12   8     3087.41     3128.80     64.93 o 
  -2 -12   8     6162.21     6213.98    105.24 o 
  -1 -12   8       13.17       17.45      7.16 o 
   0 -12   8      239.38      215.02     14.66 o 
   1 -12   8     4261.64     4278.09     80.46 o 
   2 -12   8     6212.45     6052.54    104.89 o 
   3 -12   8      492.40      475.07     22.51 o 
   4 -12   8      577.77      615.74     26.35 o 
   5 -12   8     2005.33     1907.44     50.61 o 
   6 -12   8     2411.97     2299.61     58.12 o 
  -7 -11   8     1666.63     1634.13     44.16 o 
  -6 -11   8     2047.79     1940.49     35.07 o 
  -5 -11   8      195.21      176.24     11.25 o 
  -4 -11   8      462.23      457.35     15.49 o 
  -3 -11   8     7765.40     7658.39    123.57 o 
  -2 -11   8     2423.98     2538.02     54.45 o 
  -1 -11   8     2188.22     2099.42     48.00 o 
   0 -11   8     1274.53     1302.87     36.13 o 
   1 -11   8     4517.96     4479.32     81.85 o 
   2 -11   8     2561.89     2549.19     56.20 o 
   3 -11   8      141.78      134.21     12.57 o 
   4 -11   8     1547.18     1477.92     41.71 o 
   5 -11   8     2340.80     2295.77     55.50 o 
   6 -11   8     2213.27     2198.44     38.45 o 
  -8 -10   8      424.30      425.10     24.00 o 
  -7 -10   8     5376.47     5264.94     67.81 o 
  -6 -10   8      289.09      297.49     13.44 o 
  -5 -10   8       36.00       31.01      6.11 o 
  -4 -10   8     2614.42     2643.61     56.90 o 
  -3 -10   8     3113.61     3163.01     62.83 o 
  -2 -10   8     1069.40     1059.75     31.07 o 
  -1 -10   8       94.85       75.40      9.77 o 
   0 -10   8     1366.99     1304.09     35.08 o 
   1 -10   8     2570.69     2502.07     53.58 o 
   2 -10   8     3950.57     3705.63     71.03 o 
   3 -10   8     1832.51     1740.76     43.98 o 
   4 -10   8     3299.01     3178.36     45.11 o 
   5 -10   8     2947.18     2869.80     43.46 o 
   6 -10   8     1145.41     1110.18     25.38 o 
   7 -10   8        2.71        5.77      6.02 o 
  -9  -9   8       55.35       50.96      7.76 o 
  -8  -9   8     2933.88     2933.41     44.88 o 
  -7  -9   8     1476.65     1448.99     28.70 o 
  -6  -9   8      943.92      939.39     22.20 o 
  -5  -9   8      843.37      832.33     29.67 o 
  -4  -9   8     1245.40     1249.64     35.08 o 
  -3  -9   8     2461.02     2477.28     52.18 o 
  -2  -9   8      849.07      837.92     26.35 o 
  -1  -9   8     1355.46     1453.31     36.13 o 
   0  -9   8     5213.67     5283.90     89.36 o 
   1  -9   8     5580.74     5380.94     91.10 o 
   2  -9   8      223.00      259.88     15.18 o 
   3  -9   8      735.23      685.06     16.87 o 
   4  -9   8     3736.50     3449.13     47.28 o 
   5  -9   8     1376.81     1390.60     27.32 o 
   6  -9   8      103.29      106.40      9.04 o 
   7  -9   8      938.51      874.01     22.95 o 
 -10  -8   8      209.94      229.86     18.85 o 
  -9  -8   8      867.74      871.91     22.02 o 
  -8  -8   8      974.67      941.71     22.31 o 
  -7  -8   8     2983.00     2963.07     43.71 o 
  -6  -8   8      186.00      177.03     10.36 o 
  -5  -8   8      980.22      982.61     31.59 o 
  -4  -8   8     4150.64     4189.08     75.40 o 
  -3  -8   8     2239.47     2230.15     47.47 o 
  -2  -8   8       14.97       17.63      5.76 o 
  -1  -8   8     3204.65     3162.14     59.51 o 
   0  -8   8     6624.56     6688.00    106.29 o 
   1  -8   8     2491.49     2404.76     34.47 o 
   2  -8   8      284.05      277.28     12.04 o 
   3  -8   8      693.87      670.54     23.74 o 
   4  -8   8     6887.01     6517.16     75.75 o 
   5  -8   8     1147.99     1107.93     29.67 o 
   6  -8   8      158.54      171.38     10.30 o 
   7  -8   8     1384.43     1386.28     29.31 o 
   8  -8   8     2514.73     2541.86     62.13 o 
 -11  -7   8      663.26      701.26     29.32 o 
 -10  -7   8       50.00       45.55     10.82 o 
  -9  -7   8     1702.62     1777.07     31.78 o 
  -8  -7   8     5401.90     5262.85    131.16 o 
  -7  -7   8       53.42       52.37      6.62 o 
  -6  -7   8       19.40       26.35      9.08 o 
  -5  -7   8     2359.86     2381.81     51.84 o 
  -4  -7   8     5070.51     4945.14     83.95 o 
  -3  -7   8     1781.38     1809.70     40.49 o 
  -2  -7   8     4464.78     4557.16     77.14 o 
  -1  -7   8     3067.06     2994.07     56.20 o 
   0  -7   8     5926.52     5964.33     64.36 o 
   1  -7   8      359.33      354.54     10.51 o 
   2  -7   8      124.45      136.19      9.34 o 
   3  -7   8     1888.83     1838.39     29.41 o 
   4  -7   8     2764.03     2679.42     39.23 o 
   5  -7   8       45.06       34.90      5.49 o 
   6  -7   8     2931.67     2728.17     42.27 o 
   7  -7   8     1772.73     1791.55     48.00 o 
   8  -7   8     1629.04     1703.42     48.52 o 
 -11  -6   8      612.74      636.86     27.75 o 
 -10  -6   8      107.45      139.62     14.66 o 
  -9  -6   8     1652.56     1657.20     29.34 o 
  -8  -6   8     3894.92     3861.21     50.91 o 
  -7  -6   8      158.58      151.42      9.34 o 
  -6  -6   8       13.46       29.15      9.42 o 
  -5  -6   8     9164.29     9160.57    140.15 o 
  -4  -6   8     6408.53     6309.97    100.70 o 
  -3  -6   8      306.90      336.32     15.18 o 
  -2  -6   8     1162.93     1146.84     29.15 o 
  -1  -6   8     7771.75     7590.91     91.28 o 
   0  -6   8     5383.85     5380.29     82.47 o 
   1  -6   8     1761.68     1787.55     26.62 o 
   2  -6   8     3095.28     3046.84     40.02 o 
   3  -6   8     4382.03     4383.89     53.74 o 
   4  -6   8     2284.49     2222.24     34.37 o 
   5  -6   8       29.63       40.63      8.20 o 
   6  -6   8     4627.53     4405.67     58.43 o 
   7  -6   8     1726.34     1767.64     47.65 o 
   8  -6   8      635.96      587.82     27.58 o 
 -12  -5   8     1879.68     1880.04     50.26 o 
 -11  -5   8        1.89       -2.79      7.33 o 
 -10  -5   8      545.40      568.79     25.66 o 
  -9  -5   8     1925.81     1911.46     48.69 o 
  -8  -5   8     2411.49     2419.31     38.57 o 
  -7  -5   8      574.07      611.90     26.53 o 
  -6  -5   8     1896.36     1841.64     44.51 o 
  -5  -5   8     5857.52     5832.28     96.34 o 
  -4  -5   8     3159.03     3134.91     58.29 o 
  -3  -5   8       29.60       44.51      6.81 o 
  -2  -5   8     4841.85     4739.33     51.09 o 
  -1  -5   8     7324.11     7161.58     73.80 o 
   0  -5   8      920.52      890.02     16.25 o 
   1  -5   8      346.38      395.92     10.96 o 
   2  -5   8     3401.71     3449.67     47.82 o 
   3  -5   8     5871.55     6220.33     74.96 o 
   4  -5   8      166.81      194.65      9.36 o 
   5  -5   8     1097.31     1104.96     23.13 o 
   6  -5   8     2045.52     2000.47     49.57 o 
   7  -5   8     1346.96     1365.52     41.54 o 
   8  -5   8      669.27      686.95     29.84 o 
 -12  -4   8      578.58      567.57     25.83 o 
 -11  -4   8        4.16       15.18      8.55 o 
 -10  -4   8     1839.38     1786.67     46.95 o 
  -9  -4   8     6425.19     6235.62    107.86 o 
  -8  -4   8      724.34      731.20     17.10 o 
  -7  -4   8       11.22       22.86      9.42 o 
  -6  -4   8     5236.21     5111.47     88.84 o 
  -5  -4   8     4879.37     4860.14     82.55 o 
  -4  -4   8       28.63       32.94      3.46 o 
  -3  -4   8     1700.86     1782.48     30.54 o 
  -2  -4   8     1470.60     1319.27     19.49 o 
  -1  -4   8     7078.52     7000.67     72.45 o 
   0  -4   8     2546.43     2829.07     35.39 o 
   1  -4   8     2414.87     2746.99     35.72 o 
   2  -4   8     4521.43     4810.68     83.86 o 
   3  -4   8     6779.30     6837.42     75.95 o 
   4  -4   8      454.22      462.60     13.86 o 
   5  -4   8      362.67      359.10     12.93 o 
   6  -4   8     4045.12     3969.52     78.19 o 
   7  -4   8     1786.80     1845.13     49.74 o 
   8  -4   8       79.92       67.19     12.04 o 
 -13  -3   8     1057.11     1100.76     37.35 o 
 -12  -3   8       75.11       94.94     13.44 o 
 -11  -3   8      686.01      722.03     28.97 o 
 -10  -3   8     7278.33     7270.41    121.65 o 
  -9  -3   8     2322.03     2269.07     53.06 o 
  -8  -3   8     1005.62     1000.93     32.64 o 
  -7  -3   8      120.22      143.64     14.66 o 
  -6  -3   8     4726.24     4631.16     81.68 o 
  -5  -3   8     5120.15     5247.27     57.53 o 
  -4  -3   8      315.83      351.14      9.29 o 
  -3  -3   8     1397.18     1438.72     20.84 o 
  -2  -3   8     6322.19     6480.64    109.43 o 
  -1  -3   8     8959.32     9077.61     90.88 o 
   0  -3   8     5686.86     5986.94     71.21 o 
   1  -3   8     2940.81     2925.71     37.27 o 
   2  -3   8     6682.31     6848.95     74.53 o 
   3  -3   8     2794.63     2854.68     38.89 o 
   4  -3   8       13.42       21.12      7.68 o 
   5  -3   8     1542.86     1572.21     68.50 o 
   6  -3   8      775.41      784.32     19.90 o 
   7  -3   8      548.87      530.75     25.66 o 
 -13  -2   8      639.70      679.10     28.62 o 
 -12  -2   8       37.61       24.96      9.08 o 
 -11  -2   8     1308.02     1357.15     39.79 o 
 -10  -2   8     4240.31     4125.02     79.41 o 
  -9  -2   8      391.74      432.84     22.17 o 
  -8  -2   8      603.09      644.89     26.18 o 
  -7  -2   8     3570.98     3589.57     44.85 o 
  -6  -2   8     4159.54     4100.41     64.93 o 
  -5  -2   8     2126.06     2276.25     34.64 o 
  -4  -2   8      114.58      109.95     10.65 o 
  -3  -2   8     4581.39     4752.54     82.55 o 
  -2  -2   8     5525.11     5785.93     92.24 o 
  -1  -2   8       99.51      109.90     16.23 o 
   0  -2   8       81.36       78.21      8.81 o 
   1  -2   8     5761.36     5791.30     63.46 o 
   2  -2   8     3067.45     3102.75     42.24 o 
   3  -2   8     1895.53     1870.68     31.24 o 
   4  -2   8      531.28      560.42     15.16 o 
   5  -2   8     1427.25     1457.87     26.76 o 
   6  -2   8     1793.62     1867.47     48.87 o 
   7  -2   8      176.65      154.81     15.36 o 
 -13  -1   8      598.63      620.11     27.75 o 
 -12  -1   8       63.17       72.78     12.22 o 
 -11  -1   8     9566.91     9233.52    147.30 o 
 -10  -1   8     7766.40     7469.72    122.35 o 
  -9  -1   8     1775.50     1720.35     43.81 o 
  -8  -1   8     1002.06      930.13     19.35 o 
  -7  -1   8     6807.83     6843.15     75.46 o 
  -6  -1   8    10442.12    10674.99    109.26 o 
  -5  -1   8       42.13       40.64      4.90 o 
  -4  -1   8     2959.91     2850.41     36.04 o 
  -3  -1   8    11463.46    11835.42    165.11 o 
  -2  -1   8     4437.57     4658.28     51.46 o 
  -1  -1   8       85.16      110.42      7.24 o 
   0  -1   8     1753.78     1800.85     25.43 o 
   1  -1   8     4267.58     4316.55     50.07 o 
   2  -1   8     2851.12     2914.47     58.47 o 
   3  -1   8      661.92      711.61     21.73 o 
   4  -1   8     3930.88     3854.15     73.48 o 
   5  -1   8     2507.82     2471.70     56.37 o 
   6  -1   8     1101.35     1080.87     36.13 o 
   7  -1   8       47.18       53.41     11.52 o 
 -13   0   8      553.48      485.72     24.26 o 
 -12   0   8      214.81      217.12     16.41 o 
 -10   0   8     1536.22     1535.24     35.78 o 
  -9   0   8       59.08       66.22      6.87 o 
  -8   0   8      497.69      476.51     13.96 o 
  -7   0   8     8879.44     9177.31     97.33 o 
  -6   0   8     1718.19     1668.67     26.90 o 
  -5   0   8       63.66       89.04      9.42 o 
  -4   0   8      787.22      860.41     44.51 o 
  -3   0   8     6335.87     6498.04     69.05 o 
  -2   0   8     4453.05     4563.99     51.06 o 
  -1   0   8     1295.89     1317.08     20.38 o 
   0   0   8     3945.45     3977.78     46.01 o 
   1   0   8     7079.02     7310.98     86.92 o 
   2   0   8      479.02      440.34     19.02 o 
   3   0   8     2089.66     2129.97     48.52 o 
   4   0   8     1585.50     1587.00     42.06 o 
   5   0   8     3867.75     3901.45     77.67 o 
   6   0   8      433.81      421.49     22.51 o 
 -14   1   8      567.65      528.13     26.35 o 
 -13   1   8       74.65       72.78     11.87 o 
 -12   1   8      859.44      876.84     31.59 o 
 -11   1   8     6635.77     6684.02     77.61 o 
 -10   1   8     3514.73     3568.93     49.05 o 
  -9   1   8      709.59      722.86     18.01 o 
  -8   1   8    10624.40    10896.10    114.16 o 
  -7   1   8     7642.42     7724.45     84.66 o 
  -6   1   8      791.89      767.73     17.28 o 
  -5   1   8     5237.94     5469.39     88.75 o 
  -4   1   8     7979.29     8336.44    163.80 o 
  -3   1   8    12051.02    12598.92    124.32 o 
  -2   1   8      206.66      227.11      8.12 o 
  -1   1   8     1788.16     1855.59     25.94 o 
   0   1   8     5822.73     5883.76     94.42 o 
   1   1   8     6197.25     6091.11     98.78 o 
   2   1   8        8.37       11.52      5.93 o 
   3   1   8      937.28      904.59     29.67 o 
   4   1   8     3829.94     3715.57     73.83 o 
   5   1   8     1695.97     1677.58     45.90 o 
   6   1   8      356.07      348.54     21.12 o 
 -14   2   8       25.00       39.79      9.95 o 
 -13   2   8      486.89      508.23     24.96 o 
 -12   2   8     2291.59     2314.47     50.18 o 
 -11   2   8     3541.05     3511.93     50.09 o 
 -10   2   8      819.89      853.59     32.90 o 
  -9   2   8     2645.44     2697.05     40.08 o 
  -8   2   8    10024.13    10228.36    108.51 o 
  -7   2   8     2631.89     2638.39     37.84 o 
  -6   2   8     1181.86     1206.78     22.49 o 
  -5   2   8       31.40       40.50      5.27 o 
  -4   2   8     3209.21     3169.02     40.60 o 
  -3   2   8     2600.24     2573.86     34.00 o 
  -2   2   8      855.45      880.95     16.46 o 
  -1   2   8     6055.91     6012.92     97.21 o 
   0   2   8     4608.48     4459.42     77.67 o 
   1   2   8     1593.78     1529.93     38.05 o 
   2   2   8      115.14       96.34     10.47 o 
   3   2   8     1468.54     1443.19     39.79 o 
   4   2   8     2160.61     2040.43     50.44 o 
   5   2   8     1192.98     1169.18     37.52 o 
   6   2   8      516.03      560.94     26.88 o 
 -14   3   8       87.19       87.79     13.26 o 
 -13   3   8     2082.52     2080.10     36.57 o 
 -12   3   8     4022.08     4077.11     46.04 o 
 -11   3   8      859.32      871.18     21.67 o 
 -10   3   8        3.77        8.54      4.44 o 
  -9   3   8     4443.75     4478.09     57.52 o 
  -8   3   8    10845.88    10769.02    114.17 o 
  -7   3   8     1233.92     1280.06     39.71 o 
  -6   3   8       38.40       51.48      9.34 o 
  -5   3   8     3775.28     3870.09     47.85 o 
  -4   3   8     7740.48     7668.92     81.76 o 
  -3   3   8     1362.77     1292.57     33.68 o 
  -2   3   8     5009.77     5231.37     88.31 o 
  -1   3   8     2890.63     2816.57     56.02 o 
   0   3   8     5248.36     5061.20     87.27 o 
   1   3   8      415.33      370.53     18.33 o 
   2   3   8       56.54       84.65     11.00 o 
   3   3   8     3833.19     3675.78     73.30 o 
   4   3   8     1096.54     1150.85     36.83 o 
   5   3   8      296.13      292.34     19.90 o 
 -13   4   8     2940.06     2908.06     68.59 o 
 -12   4   8     3521.62     3543.72     52.79 o 
 -11   4   8       38.82       47.92      6.91 o 
 -10   4   8     2016.59     2015.58     34.59 o 
  -9   4   8     4273.07     4226.20     90.58 o 
  -8   4   8     7878.54     7773.86     91.37 o 
  -7   4   8       55.20       55.12      6.03 o 
  -6   4   8     2664.31     2678.88     37.55 o 
  -5   4   8     3058.54     2960.76     39.03 o 
  -4   4   8     4290.10     4276.34     78.54 o 
  -3   4   8      165.80      148.87     12.22 o 
  -2   4   8      626.80      624.99     23.56 o 
  -1   4   8     2345.71     2360.35     51.49 o 
   0   4   8     1123.95     1151.03     33.68 o 
   1   4   8       15.92       17.45      6.63 o 
   2   4   8     2021.50     1979.87     49.04 o 
   3   4   8     2602.44     2574.85     59.17 o 
   4   4   8      959.86      994.30     34.73 o 
 -13   5   8     3937.34     4068.29     60.06 o 
 -12   5   8     1962.93     2020.03     37.39 o 
 -11   5   8      306.52      323.31     13.83 o 
 -10   5   8      814.46      845.87     36.65 o 
  -9   5   8     4468.81     4603.28     63.53 o 
  -8   5   8     6371.72     6274.80     73.88 o 
  -7   5   8      416.12      408.07     13.02 o 
  -6   5   8    13167.66    13110.54    198.62 o 
  -5   5   8     7525.57     7343.01    122.52 o 
  -4   5   8     2528.89     2506.95     56.55 o 
  -3   5   8      768.69      776.14     27.75 o 
  -2   5   8      867.18      831.99     28.45 o 
  -1   5   8     3351.19     3153.24     64.93 o 
   0   5   8      770.81      720.29     26.88 o 
   1   5   8      358.85      333.53     19.37 o 
   2   5   8     5030.46     5166.79     95.99 o 
   3   5   8     1898.92     1918.09     50.61 o 
 -13   6   8     2107.40     2223.92     41.32 o 
 -12   6   8      191.05      170.48     10.98 o 
 -11   6   8      224.05      203.77     11.74 o 
 -10   6   8     2969.61     3001.27     45.72 o 
  -9   6   8     1415.30     1419.25     27.50 o 
  -8   6   8       77.86       72.21      7.03 o 
  -7   6   8     2059.76     1980.40     52.88 o 
  -6   6   8     8782.06     8767.18    145.91 o 
  -5   6   8     2235.40     2106.06     53.06 o 
  -4   6   8       14.62       24.26      7.50 o 
  -3   6   8      737.47      692.89     27.58 o 
  -2   6   8     3897.45     3666.36     73.83 o 
  -1   6   8     2467.66     2368.20     55.50 o 
   0   6   8      180.13      173.66     15.01 o 
   1   6   8     3904.91     3565.48     74.18 o 
   2   6   8     1559.96     1480.02     43.46 o 
   3   6   8     1019.01     1029.21     37.00 o 
 -12   7   8        0.31        0.65      5.03 o 
 -11   7   8      369.75      366.87     14.97 o 
 -10   7   8     5059.72     5054.16     66.57 o 
  -9   7   8     3520.47     3354.12     77.67 o 
  -8   7   8      196.88      185.18     17.80 o 
  -7   7   8     6847.48     6726.92    122.69 o 
  -6   7   8    12804.32    12303.69    194.78 o 
  -5   7   8     4916.27     4795.74     94.07 o 
  -4   7   8      334.98      337.19     20.59 o 
  -3   7   8     1250.08     1271.28     39.97 o 
  -2   7   8     3094.91     2830.01     64.40 o 
  -1   7   8     2034.40     1979.87     51.66 o 
   0   7   8        1.75       -1.05      6.63 o 
   1   7   8     1891.23     1868.17     51.31 o 
   2   7   8     1632.78     1575.48     46.60 o 
 -12   8   8      148.16      168.72     11.70 o 
 -11   8   8     1527.40     1524.00     52.01 o 
 -10   8   8     2369.25     2325.79     64.93 o 
  -9   8   8      578.66      546.45     29.50 o 
  -8   8   8      316.68      301.94     21.82 o 
  -7   8   8       44.01       57.94     11.69 o 
  -6   8   8     1411.37     1443.89     46.77 o 
  -5   8   8      294.74      286.40     20.42 o 
  -4   8   8     2321.43     2254.58     58.82 o 
  -3   8   8     2112.80     2070.22     35.48 o 
  -2   8   8     2621.90     2503.62     74.35 o 
  -1   8   8      435.26      409.85     15.90 o 
   0   8   8     1077.35     1011.40     36.83 o 
 -11   9   8     2965.17     3081.16     80.98 o 
 -10   9   8     1091.14     1142.30     45.55 o 
  -9   9   8       39.17       36.83     11.52 o 
  -8   9   8     1560.74     1587.00     52.71 o 
  -7   9   8     1859.55     1933.80     57.94 o 
  -6   9   8     3307.16     3193.38     77.32 o 
  -5   9   8      122.32       97.74     15.01 o 
  -4   9   8     4410.95     4320.85     92.33 o 
  -3   9   8     2825.14     2884.20     62.39 o 
  -2   9   8      662.81      659.45     20.17 o 
  -1   9   8       76.24       82.28      9.07 o 
  -9  10   8      200.54      206.29     20.59 o 
  -8  10   8      642.62      650.13     34.03 o 
  -7  10   8     1693.32     1880.39     59.17 o 
  -6  10   8      262.90      222.70     20.42 o 
  -5  10   8      297.90      293.21     23.56 o 
  -4  10   8     2825.34     2762.47     71.91 o 
  -3  10   8     1194.93     1170.40     43.63 o 
  -2 -14   9     2457.32     2399.27     57.42 o 
   0 -14   9     2547.77     2444.65     58.12 o 
   1 -14   9     2104.04     2149.86     54.10 o 
   2 -14   9     2830.32     2880.97     65.80 o 
  -4 -13   9     2285.79     2248.56     39.55 o 
  -3 -13   9     3855.22     3922.74     78.71 o 
  -2 -13   9     2163.29     2163.83     52.71 o 
  -1 -13   9     1488.09     1495.20     42.24 o 
   0 -13   9     2675.18     2643.09     59.86 o 
   1 -13   9     2568.57     2518.30     58.47 o 
   2 -13   9      450.88      500.03     24.26 o 
   3 -13   9       81.94       90.93     12.74 o 
   4 -13   9     1700.84     1628.02     47.12 o 
  -6 -12   9       83.26       76.80      9.34 o 
  -5 -12   9      551.32      554.48     18.60 o 
  -4 -12   9     4055.82     3915.04     55.53 o 
  -3 -12   9     2347.21     2361.22     55.15 o 
  -2 -12   9        5.28        4.54      5.76 o 
  -1 -12   9     1117.85     1053.46     33.68 o 
   0 -12   9     6164.50     6292.51    108.21 o 
   1 -12   9     1857.47     1967.83     49.04 o 
   2 -12   9      251.43      259.35     17.45 o 
   3 -12   9     2011.95     2075.51     52.36 o 
   4 -12   9     4057.54     4120.14     83.43 o 
   5 -12   9     2055.53     2040.78     54.28 o 
  -7 -11   9     2626.30     2512.39     42.40 o 
  -6 -11   9       61.31       52.79      8.08 o 
  -5 -11   9     1492.10     1424.03     29.09 o 
  -4 -11   9     4251.07     4374.25     83.43 o 
  -3 -11   9     6334.47     6098.79    104.72 o 
  -2 -11   9        0.55        1.40      5.58 o 
  -1 -11   9     1107.51     1113.33     33.68 o 
   0 -11   9     2784.13     2814.65     60.04 o 
   1 -11   9     1052.02     1045.09     33.16 o 
   2 -11   9      522.18      426.03     20.94 o 
   3 -11   9     3492.61     3383.97     70.34 o 
   4 -11   9     3230.16     3239.28     69.81 o 
   5 -11   9     1944.41     1897.67     50.79 o 
   6 -11   9       45.59       74.35     12.39 o 
  -8 -10   9     2180.51     2136.48     38.07 o 
  -7 -10   9     1630.14     1664.43     32.51 o 
  -6 -10   9      834.74      834.47     21.83 o 
  -5 -10   9     3135.78     2973.47     64.58 o 
  -4 -10   9     1502.14     1431.67     39.44 o 
  -3 -10   9       35.08       40.67      8.90 o 
  -2 -10   9     1974.77     1938.68     45.90 o 
  -1 -10   9     2857.11     3006.81     61.26 o 
   0 -10   9     2721.20     2716.91     57.42 o 
   1 -10   9       62.01       63.53      9.60 o 
   2 -10   9     4717.89     4626.45     85.17 o 
   3 -10   9     1926.24     1946.54     48.52 o 
   4 -10   9     2822.56     2885.86     63.88 o 
   5 -10   9       92.53       85.20      8.22 o 
   6 -10   9      960.20      994.64     24.49 o 
  -9  -9   9     3005.35     2896.88     70.60 o 
  -8  -9   9     1990.26     1930.02     34.74 o 
  -7  -9   9        1.43        0.18      4.78 o 
  -6  -9   9     5111.85     4864.79     87.44 o 
  -5  -9   9     4873.54     4971.50     90.58 o 
  -4  -9   9     2155.97     2138.87     49.39 o 
  -3  -9   9      189.53      233.52     15.01 o 
  -2  -9   9     3223.38     3346.79     65.10 o 
  -1  -9   9     4582.86     4529.41     80.46 o 
   0  -9   9     2912.74     2895.28     58.82 o 
   1  -9   9       60.09       59.69      9.25 o 
   2  -9   9     2581.81     2505.03     54.80 o 
   3  -9   9     5265.28     5245.86     93.55 o 
   4  -9   9      802.67      821.47     20.11 o 
   5  -9   9       37.47       31.04      5.71 o 
   6  -9   9     1560.33     1604.24     31.71 o 
 -10  -8   9      728.77      628.66     29.50 o 
  -9  -8   9     2199.32     2232.00     37.84 o 
  -8  -8   9      191.51      163.04     12.57 o 
  -7  -8   9      549.70      530.43     16.76 o 
  -6  -8   9     3455.34     3559.55     72.43 o 
  -5  -8   9     7397.28     7427.66    121.47 o 
  -4  -8   9       90.70       80.63     10.82 o 
  -3  -8   9     1706.19     1714.93     41.19 o 
  -2  -8   9     3925.04     4098.49     74.00 o 
  -1  -8   9     5456.87     5528.25     92.15 o 
   0  -8   9      459.22      460.59     19.72 o 
   1  -8   9      428.24      437.55     19.55 o 
   2  -8   9     7718.72     7837.67     97.04 o 
   3  -8   9       68.89       88.31      7.65 o 
   4  -8   9       44.90       55.15      6.54 o 
   5  -8   9      905.66      868.51     41.80 o 
   6  -8   9     2302.71     2365.09     62.13 o 
   7  -8   9     2060.57     2075.60     40.49 o 
 -11  -7   9      577.16      521.67     26.18 o 
 -10  -7   9     2001.63     1891.21     51.49 o 
  -9  -7   9     3419.85     3413.83    118.86 o 
  -8  -7   9      814.02      807.82     26.53 o 
  -7  -7   9     3144.68     3096.34     67.19 o 
  -6  -7   9     4380.41     4320.85     81.68 o 
  -5  -7   9     4552.54     4588.05     83.08 o 
  -4  -7   9       11.98       22.17      6.81 o 
  -3  -7   9     5028.34     4867.30     83.25 o 
  -2  -7   9     3885.09     4079.82     72.43 o 
  -1  -7   9     3470.57     3490.43     64.23 o 
   0  -7   9       92.01      114.14      9.95 o 
   1  -7   9     1841.94     1780.78     32.72 o 
   2  -7   9     3101.17     3126.32     42.10 o 
   3  -7   9     1633.07     1603.60     27.99 o 
   4  -7   9      104.45      100.33      7.84 o 
   5  -7   9     2109.27     2062.10     37.52 o 
   6  -7   9     3907.22     3838.77     74.79 o 
   7  -7   9     1256.83     1288.29     28.55 o 
 -11  -6   9      596.34      562.16     26.88 o 
 -10  -6   9     1196.69     1192.22     39.62 o 
  -9  -6   9      619.66      660.95     29.84 o 
  -8  -6   9        0.26        4.04      4.23 o 
  -7  -6   9     5813.02     5801.56    102.97 o 
  -6  -6   9     2052.58     2022.63     48.52 o 
  -5  -6   9     3138.88     3075.05     61.61 o 
  -4  -6   9      895.50      904.07     27.58 o 
  -3  -6   9     7223.58     7129.91    111.35 o 
  -2  -6   9     3758.20     3927.11     69.29 o 
  -1  -6   9     1636.18     1609.84     36.04 o 
   0  -6   9      339.51      349.86     10.21 o 
   1  -6   9     7046.27     7057.77     76.78 o 
   2  -6   9     3221.64     3238.65     43.04 o 
   3  -6   9     1275.09     1345.68     25.04 o 
   4  -6   9     2122.64     2130.36     34.37 o 
   5  -6   9     2463.14     2624.35     40.85 o 
   6  -6   9     2137.55     2238.45     57.77 o 
   7  -6   9      257.85      260.79     13.05 o 
 -12  -5   9        6.56       14.31      9.25 o 
 -11  -5   9     1185.16     1142.65     38.22 o 
 -10  -5   9     4241.79     4221.01     84.47 o 
  -9  -5   9     1201.46     1185.93     38.40 o 
  -8  -5   9     1133.81     1149.73     23.36 o 
  -7  -5   9     1728.33     1726.28     46.08 o 
  -6  -5   9     4764.28     4709.52     85.17 o 
  -5  -5   9     2014.19     1989.65     45.90 o 
  -4  -5   9      631.48      634.42     22.17 o 
  -3  -5   9     3400.81     3387.46     61.61 o 
  -2  -5   9      556.94      511.80     11.45 o 
  -1  -5   9       40.32       41.30      4.36 o 
   0  -5   9      988.64     1007.90     18.38 o 
   1  -5   9     5030.90     5051.99     58.42 o 
   2  -5   9     1761.29     1751.91     28.26 o 
   3  -5   9      660.48      667.88     16.66 o 
   4  -5   9      829.28      912.62     23.39 o 
   5  -5   9     4068.00     4119.01     55.33 o 
   6  -5   9      952.93      945.55     22.87 o 
   7  -5   9      201.16      235.54     13.26 o 
 -12  -4   9      476.74      454.65     24.61 o 
 -11  -4   9     1278.28     1249.46     39.97 o 
 -10  -4   9     1217.69     1200.24     38.57 o 
  -9  -4   9      126.99      122.52     15.88 o 
  -8  -4   9      411.35      399.33     23.21 o 
  -7  -4   9     2214.87     2216.36     52.71 o 
  -6  -4   9     2930.93     2903.31     59.86 o 
  -5  -4   9      841.56      877.89     27.92 o 
  -4  -4   9     3285.05     3364.94     61.96 o 
  -3  -4   9     9643.00     9949.61     99.39 o 
  -2  -4   9      556.34      516.05     11.65 o 
  -1  -4   9      487.05      473.46     22.86 o 
   0  -4   9     5890.93     5905.54     64.90 o 
   1  -4   9     1943.75     2067.90     30.24 o 
   2  -4   9      515.26      576.83     14.81 o 
   3  -4   9       46.27       50.04      5.71 o 
   4  -4   9     3868.57     3961.76     52.16 o 
   5  -4   9     2704.68     2755.63     41.85 o 
   6  -4   9      321.40      333.48     13.71 o 
   7  -4   9        4.96        5.93      7.33 o 
 -13  -3   9        2.68        2.09      8.03 o 
 -12  -3   9     1814.12     1843.04     50.26 o 
 -11  -3   9     2495.45     2448.14     58.64 o 
 -10  -3   9     2674.06     2747.28     62.31 o 
  -9  -3   9      692.52      730.06     29.67 o 
  -8  -3   9     4968.11     4972.02     91.10 o 
  -7  -3   9      917.91      892.90     30.89 o 
  -6  -3   9     2504.66     2463.15     53.41 o 
  -5  -3   9      235.75      238.34      8.81 o 
  -4  -3   9     3565.68     3732.51     44.68 o 
  -3  -3   9     4338.17     4302.96    106.46 o 
  -2  -3   9      815.16      791.81     15.11 o 
   0  -3   9      411.81      479.50     12.28 o 
   1  -3   9     3160.42     3115.19     40.29 o 
   2  -3   9     2224.63     2306.47     33.54 o 
   3  -3   9       68.49       78.95      6.46 o 
   4  -3   9     1949.59     1931.63     31.91 o 
   5  -3   9      718.84      740.80     19.05 o 
   6  -3   9       99.82      105.94     14.14 o 
 -13  -2   9      384.95      356.57     21.64 o 
 -12  -2   9     6330.57     6017.98    108.73 o 
 -11  -2   9     1149.77     1151.55     37.17 o 
 -10  -2   9      172.47      155.68     16.23 o 
  -9  -2   9      233.27      260.75     18.15 o 
  -8  -2   9      766.01      787.31     29.32 o 
  -7  -2   9     4092.18     3925.53     74.87 o 
  -6  -2   9      193.07      179.58      8.52 o 
  -5  -2   9     5195.77     5270.44     79.76 o 
  -4  -2   9     7632.54     7728.24     81.08 o 
  -3  -2   9     2870.16     2780.51     35.38 o 
  -2  -2   9     1439.23     1494.12     22.76 o 
  -1  -2   9     9632.43     9821.04     99.41 o 
   0  -2   9      142.72      150.98     14.05 o 
   1  -2   9      437.52      449.32     12.35 o 
   2  -2   9      189.86      196.39      8.95 o 
   3  -2   9     3128.04     3155.77     72.95 o 
   4  -2   9     2237.11     2327.54     53.41 o 
   5  -2   9      640.24      672.99     27.92 o 
   6  -2   9      150.99      138.05     14.49 o 
 -13  -1   9     1177.77     1158.53     38.92 o 
 -12  -1   9     5501.48     5498.40    100.88 o 
 -11  -1   9     4880.05     4642.85     87.96 o 
 -10  -1   9       34.88       33.16      9.95 o 
  -9  -1   9      595.05      589.21     25.13 o 
  -8  -1   9     5077.88     5091.62     61.36 o 
  -7  -1   9     1144.24     1156.12     22.23 o 
  -6  -1   9      530.85      534.61     14.51 o 
  -5  -1   9     5162.52     5213.19     60.09 o 
  -4  -1   9     4511.09     4485.13     54.54 o 
  -3  -1   9     3936.66     3982.92     46.89 o 
  -2  -1   9      921.96      965.27     17.58 o 
  -1  -1   9     1970.28     1962.66     27.79 o 
   0  -1   9     3863.95     3867.75     46.21 o 
   1  -1   9     2554.64     2565.63     34.85 o 
   2  -1   9      364.91      390.37     11.99 o 
   3  -1   9     3933.07     3992.55     75.92 o 
   4  -1   9     2076.60     2077.08     50.61 o 
   5  -1   9      325.10      328.99     19.72 o 
   6  -1   9      234.96      234.57     18.50 o 
 -13   0   9     1679.03     1636.74     46.43 o 
 -12   0   9     3700.13     3790.62     77.14 o 
 -11   0   9     1068.31     1018.04     34.03 o 
 -10   0   9     1855.41     1778.46     45.55 o 
  -9   0   9     2122.59     2174.93     34.64 o 
  -8   0   9     3668.04     3654.17     49.92 o 
  -7   0   9     3272.76     3284.54     44.39 o 
  -6   0   9     1102.98     1140.90     22.12 o 
  -5   0   9     3041.56     2955.53     39.60 o 
  -4   0   9     3995.91     3981.27     48.13 o 
  -3   0   9      497.93      528.65     14.84 o 
  -2   0   9      615.19      619.06     13.92 o 
  -1   0   9     9357.58     9286.43    104.63 o 
   0   0   9     3204.50     3246.38     67.54 o 
   1   0   9       56.32       51.31      8.38 o 
   2   0   9     1268.47     1214.56     34.21 o 
   3   0   9      577.19      579.27     24.43 o 
   4   0   9     2319.04     2355.81     55.68 o 
   5   0   9       67.21       64.58     11.34 o 
 -13   1   9     1558.32     1650.01     46.60 o 
 -12   1   9     4209.22     4180.00     82.20 o 
 -11   1   9      454.65      426.80     15.12 o 
 -10   1   9     2771.61     2713.36     41.34 o 
  -9   1   9     4989.69     5001.25     62.45 o 
  -8   1   9     3836.64     3897.81     51.22 o 
  -7   1   9      322.57      311.11     23.65 o 
  -6   1   9     2698.38     2761.51     38.94 o 
  -5   1   9     4018.92     4108.71     51.03 o 
  -4   1   9     2840.56     2939.57     38.99 o 
  -3   1   9       27.41       25.01      4.37 o 
  -2   1   9     3610.23     3539.14     43.27 o 
  -1   1   9     5806.62     5932.46     96.17 o 
   0   1   9     3729.18     3784.51     69.29 o 
   1   1   9       24.68       30.19      7.16 o 
   2   1   9     1195.09     1204.08     35.08 o 
   3   1   9     1222.82     1226.42     37.00 o 
   4   1   9     1428.86     1485.78     42.41 o 
   5   1   9      112.71      103.32     13.79 o 
 -13   2   9     3064.98     3088.84     68.24 o 
 -12   2   9      684.94      714.38     20.23 o 
 -11   2   9       49.53       67.01      9.95 o 
 -10   2   9     7008.35     7071.79     83.28 o 
  -9   2   9     5509.63     5439.24     66.98 o 
  -8   2   9     1961.59     2066.21     34.30 o 
  -7   2   9      186.50      223.67     12.30 o 
  -6   2   9      586.12      554.47     15.41 o 
  -5   2   9     2277.49     2280.20     33.64 o 
  -4   2   9     1511.40     1523.60     36.83 o 
  -3   2   9      201.52      191.81     12.74 o 
  -2   2   9     5939.01     5630.00     93.37 o 
  -1   2   9     5996.54     5913.26     98.09 o 
   0   2   9     1137.82     1110.19     31.94 o 
   1   2   9      693.65      668.28     25.31 o 
   2   2   9     1802.59     1707.08     43.98 o 
   3   2   9     1403.58     1407.94     41.01 o 
   4   2   9      901.76      860.09     32.46 o 
 -13   3   9     1762.65     1864.60     34.53 o 
 -12   3   9      581.64      585.27     18.70 o 
 -11   3   9     2015.89     2046.63     36.30 o 
 -10   3   9     5280.68     5378.95     67.99 o 
  -9   3   9     2654.09     2768.38     41.75 o 
  -8   3   9      109.88      113.74      8.68 o 
  -7   3   9     1349.72     1368.17     64.14 o 
  -6   3   9     3460.44     3550.57     46.71 o 
  -5   3   9     3361.41     3345.15     52.97 o 
  -4   3   9        1.66        4.19      5.06 o 
  -3   3   9      655.08      690.09     24.96 o 
  -2   3   9     5044.44     4971.15     87.27 o 
  -1   3   9     1059.87     1002.33     30.72 o 
   0   3   9       14.41        8.38      5.58 o 
   1   3   9      816.22      825.70     28.80 o 
   2   3   9     2174.21     2277.79     54.10 o 
   3   3   9      531.19      540.35     25.13 o 
   4   3   9       47.57       34.21      9.95 o 
 -13   4   9     1938.26     1981.38     59.08 o 
 -12   4   9       10.86        6.10      5.11 o 
 -11   4   9     1862.89     1881.15     43.98 o 
 -10   4   9     2682.65     2727.35     42.57 o 
  -9   4   9     1806.49     1772.96     31.40 o 
  -8   4   9      759.92      709.03     18.16 o 
  -7   4   9     4321.46     4405.05     65.62 o 
  -6   4   9     3452.69     3467.04     71.03 o 
  -5   4   9      923.22      904.07     30.72 o 
  -4   4   9      305.16      307.87     18.15 o 
  -3   4   9     8509.11     8540.81    135.78 o 
  -2   4   9     2994.87     2886.03     60.74 o 
  -1   4   9      106.20      117.11     12.04 o 
   0   4   9      557.89      509.45     22.69 o 
   1   4   9     3875.97     3613.13     74.35 o 
   2   4   9     2676.08     2618.83     60.56 o 
   3   4   9      563.75      550.82     26.18 o 
 -13   5   9      397.36      427.65     17.17 o 
 -12   5   9      345.97      367.59     15.25 o 
 -11   5   9     3600.27     3865.54     55.69 o 
 -10   5   9     2512.45     2546.18     57.68 o 
  -9   5   9       38.46       48.17      6.42 o 
  -8   5   9     1894.75     1875.95     31.74 o 
  -7   5   9     5307.70     5290.01     99.83 o 
  -6   5   9     1360.93     1310.37     40.32 o 
  -5   5   9      574.66      563.03     25.13 o 
  -4   5   9     1713.72     1746.35     46.08 o 
  -3   5   9     4974.07     4850.02     89.88 o 
  -2   5   9      639.56      669.15     26.53 o 
  -1   5   9     1396.33     1256.97     38.05 o 
   0   5   9      899.19      930.94     32.64 o 
   1   5   9     4143.84     4127.82     82.38 o 
   2   5   9     1416.81     1358.37     42.24 o 
 -13   6   9      139.93      143.66     11.27 o 
 -12   6   9     2955.32     2993.77     48.72 o 
 -11   6   9     2061.55     2188.34     38.91 o 
 -10   6   9     1754.07     1777.52     32.83 o 
  -9   6   9      544.76      529.52     27.58 o 
  -8   6   9     4852.47     4718.25     95.82 o 
  -7   6   9     2791.91     2842.40     67.72 o 
  -6   6   9      773.92      768.28     31.42 o 
  -5   6   9        2.22        0.87      5.76 o 
  -4   6   9     1909.94     1837.28     49.74 o 
  -3   6   9     3002.12     2923.21     65.45 o 
  -2   6   9     1392.11     1402.35     41.89 o 
  -1   6   9      296.53      274.89     18.85 o 
   0   6   9     1868.79     1845.13     50.26 o 
 -12   7   9     2502.15     2536.99     44.32 o 
 -11   7   9     1459.04     1415.62     49.39 o 
 -10   7   9     2192.57     2148.29     61.61 o 
  -9   7   9      213.22      213.45     19.02 o 
  -8   7   9     1771.69     1677.76     51.84 o 
  -7   7   9     2862.74     2892.67     70.86 o 
  -6   7   9      883.92      849.44     34.73 o 
  -5   7   9      829.12      785.74     32.64 o 
  -4   7   9     1675.76     1650.18     48.34 o 
  -3   7   9     1508.17     1581.59     46.77 o 
  -2   7   9      449.16      394.44     23.21 o 
  -1   7   9      452.97      435.80     24.09 o 
   0   7   9     3521.49     3490.43     76.97 o 
 -11   8   9     2176.29     2066.61     63.01 o 
  -9   8   9      766.74      756.59     35.60 o 
  -8   8   9     1427.45     1467.80     49.74 o 
  -7   8   9      762.00      716.27     33.51 o 
  -6   8   9      126.94      108.38     15.53 o 
  -5   8   9      417.49      382.74     24.09 o 
  -4   8   9      797.08      834.25     34.91 o 
  -3   8   9      426.08      434.41     25.66 o 
  -2   8   9      739.48      672.64     31.42 o 
  -1   8   9     1634.06     1625.23     49.74 o 
 -10   9   9      500.38      516.09     31.07 o 
  -9   9   9      959.45      942.64     41.54 o 
  -8   9   9     3261.54     3319.57     83.08 o 
  -7   9   9      802.79      788.35     36.48 o 
  -6   9   9        4.00        7.68      8.20 o 
  -5   9   9     3422.17     3396.71     81.33 o 
  -4   9   9      813.25      835.48     36.65 o 
  -3   9   9       89.59       94.60     14.84 o 
  -4 -13  10     2384.83     2318.33     41.03 o 
  -3 -13  10      714.72      714.35     30.02 o 
  -2 -13  10      611.82      624.12     27.58 o 
  -1 -13  10     2011.19     2079.88     53.06 o 
   0 -13  10     1723.41     1717.38     46.95 o 
   1 -13  10      280.35      271.39     18.85 o 
   2 -13  10      265.62      271.05     19.20 o 
  -6 -12  10     1605.49     1513.98     32.14 o 
  -5 -12  10     3992.43     3957.20     57.54 o 
  -4 -12  10     1452.09     1436.73     43.11 o 
  -3 -12  10       18.75       18.67      8.38 o 
  -2 -12  10     3057.71     3052.71     65.97 o 
  -1 -12  10     2035.64     2058.93     51.31 o 
   0 -12  10      590.36      596.37     25.83 o 
   1 -12  10       83.40       68.07     11.00 o 
   2 -12  10     2275.98     2355.64     57.07 o 
   3 -12  10     2729.66     2611.32     61.78 o 
   4 -12  10     1384.80     1348.77     42.59 o 
  -7 -11  10      477.49      428.58     17.27 o 
  -6 -11  10     1059.96     1049.04     25.65 o 
  -5 -11  10     1125.36     1079.82     37.35 o 
  -4 -11  10     1201.28     1141.60     36.48 o 
  -3 -11  10        6.73        2.97      7.33 o 
  -2 -11  10     1641.21     1695.21     44.68 o 
  -1 -11  10     3176.96     3262.67     67.72 o 
   0 -11  10      807.31      785.56     28.80 o 
   1 -11  10      790.42      728.49     28.10 o 
   2 -11  10     1902.72     1926.29     49.57 o 
   3 -11  10     3236.84     3199.84     69.46 o 
   4 -11  10      459.83      417.13     23.04 o 
  -8 -10  10       58.95       54.28      8.30 o 
  -7 -10  10     2101.14     1987.96     37.35 o 
  -6 -10  10     1331.35     1358.54     42.41 o 
  -5 -10  10      898.40      938.27     33.68 o 
  -4 -10  10      157.04      163.19     14.66 o 
  -3 -10  10     3925.02     4014.37     77.49 o 
  -2 -10  10     7001.87     6933.21    115.19 o 
  -1 -10  10     1801.69     1798.01     44.85 o 
   0 -10  10        0.53       20.94      7.33 o 
   1 -10  10     1480.05     1507.77     41.19 o 
   2 -10  10     2037.18     2068.53     50.44 o 
   3 -10  10     1287.18     1305.66     39.27 o 
   4 -10  10      114.20      112.92     13.79 o 
   5 -10  10     1106.23     1049.45     36.83 o 
  -9  -9  10      993.68      959.99     37.96 o 
  -8  -9  10      799.02      767.09     21.45 o 
  -7  -9  10     2910.85     2857.81     44.90 o 
  -6  -9  10     1276.70     1305.14     40.84 o 
  -5  -9  10      222.22      225.14     17.63 o 
  -4  -9  10       32.32       63.88     11.17 o 
  -3  -9  10     2427.81     2292.98     51.84 o 
  -2  -9  10     5056.98     5065.04     89.53 o 
  -1  -9  10     1187.68     1178.08     34.21 o 
   0  -9  10      541.13      540.17     22.86 o 
   1  -9  10     2921.74     2970.85     61.96 o 
   2  -9  10     3930.76     3792.02     74.00 o 
   3  -9  10     1277.01     1232.53     37.17 o 
   4  -9  10       24.44       49.50      6.81 o 
   5  -9  10     2919.53     2934.43     45.70 o 
 -10  -8  10     1928.08     1879.52     53.93 o 
  -9  -8  10      572.99      575.50     18.49 o 
  -8  -8  10      672.70      675.49     34.30 o 
  -7  -8  10     4806.37     4674.97     90.93 o 
  -6  -8  10     2029.82     1891.21     48.87 o 
  -5  -8  10       20.88       16.93      8.03 o 
  -4  -8  10      927.02      886.61     29.67 o 
  -3  -8  10     5449.01     5226.66     90.76 o 
  -2  -8  10     2645.03     2766.65     57.25 o 
  -1  -8  10       14.85       11.52      5.41 o 
   0  -8  10     2165.66     2212.69     49.57 o 
   1  -8  10     2278.75     2347.26     52.18 o 
   2  -8  10     3808.12     3882.43     74.35 o 
   3  -8  10      252.54      225.21     10.54 o 
   4  -8  10     1317.46     1385.88     27.63 o 
   5  -8  10     2059.27     2112.36     37.01 o 
   6  -8  10     2356.10     2238.02     39.43 o 
 -11  -7  10     2053.40     2015.65     55.15 o 
 -10  -7  10     1458.44     1415.61     45.73 o 
  -9  -7  10       31.17       27.43      6.29 o 
  -8  -7  10     1114.81     1155.94     25.33 o 
  -7  -7  10     6075.42     6061.61    108.56 o 
  -6  -7  10     1820.03     1749.32     45.90 o 
  -5  -7  10      396.48      412.76     20.77 o 
  -4  -7  10      519.01      510.68     21.82 o 
  -3  -7  10     1987.31     1914.77     44.16 o 
  -2  -7  10      844.95      897.61     28.10 o 
  -1  -7  10      301.37      328.82     16.75 o 
   0  -7  10     4866.40     4796.62     83.77 o 
   1  -7  10     8575.11     8475.94     91.31 o 
   2  -7  10     1400.18     1374.83     25.43 o 
   3  -7  10      422.63      417.21     13.94 o 
   4  -7  10     2805.89     2823.44     42.94 o 
   5  -7  10     3631.27     3607.08     94.16 o 
   6  -7  10      732.28      678.02     19.98 o 
 -11  -6  10      913.35      954.86     36.65 o 
 -10  -6  10      901.83      875.09     34.73 o 
  -9  -6  10      399.13      405.78     25.13 o 
  -8  -6  10     3195.30     3145.04     70.34 o 
  -7  -6  10    12082.79    11851.48    182.73 o 
  -6  -6  10      353.94      324.10     19.55 o 
  -5  -6  10      489.27      462.16     21.12 o 
  -4  -6  10     3384.00     3338.07     64.58 o 
  -3  -6  10      246.07      262.14     15.18 o 
  -2  -6  10      786.04      814.18     25.83 o 
  -1  -6  10      136.65      132.12     10.82 o 
   0  -6  10     8535.97     8749.71     92.16 o 
   1  -6  10     4300.56     4352.99     53.51 o 
   2  -6  10       13.50       15.83      4.37 o 
   3  -6  10      401.83      428.23     20.94 o 
   4  -6  10     3768.38     4036.17     54.67 o 
   5  -6  10     2625.15     2576.25     43.11 o 
   6  -6  10      305.54      285.32     13.19 o 
 -12  -5  10     1180.34     1175.98     40.32 o 
 -11  -5  10     1356.20     1307.23     42.76 o 
 -10  -5  10       62.37       58.99     12.57 o 
  -9  -5  10     1259.48     1217.87     39.97 o 
  -8  -5  10     7681.79     7525.40    128.45 o 
  -7  -5  10      162.99      158.12     17.28 o 
  -6  -5  10      349.75      368.96     20.94 o 
  -5  -5  10     2280.69     2248.65     50.09 o 
  -4  -5  10     1723.23     1659.26     39.62 o 
  -3  -5  10     1305.47     1295.54     33.16 o 
  -2  -5  10      910.59      890.10     26.35 o 
  -1  -5  10      978.04     1001.64     18.56 o 
   0  -5  10     9978.69    10149.58    104.81 o 
   1  -5  10     1817.87     1824.11     28.87 o 
   2  -5  10      179.56      207.07      9.56 o 
   3  -5  10     1252.71     1266.91     24.86 o 
   4  -5  10     5772.43     5805.03     71.14 o 
   5  -5  10      343.72      375.19     14.43 o 
   6  -5  10       70.43       65.49     10.91 o 
 -12  -4  10     1952.63     1848.97     51.49 o 
 -11  -4  10      576.89      596.37     28.10 o 
 -10  -4  10      452.64      440.34     24.43 o 
  -9  -4  10     6286.39     6209.96    111.18 o 
  -8  -4  10     2273.37     2239.92     55.15 o 
  -7  -4  10      818.57      805.98     31.07 o 
  -6  -4  10      150.37      148.35     14.49 o 
  -5  -4  10     8466.02     8270.12    129.50 o 
  -4  -4  10     4591.90     4540.58     78.71 o 
  -3  -4  10      537.35      594.94     13.29 o 
  -2  -4  10       94.89      111.87      6.20 o 
  -1  -4  10     1295.00     1283.44     33.51 o 
   0  -4  10     3528.14     3547.17     44.61 o 
   1  -4  10      278.90      313.33     10.98 o 
   2  -4  10     1293.11     1302.69     24.18 o 
   3  -4  10     1799.27     1793.80     30.58 o 
   4  -4  10     1798.66     1801.34     31.69 o 
   5  -4  10      667.03      641.79     18.71 o 
   6  -4  10     1160.19     1149.81     38.92 o 
 -12  -3  10      864.38      801.27     32.11 o 
 -11  -3  10       50.35       60.04     12.39 o 
 -10  -3  10     4373.94     4457.50     87.79 o 
  -9  -3  10     2466.45     2347.08     57.25 o 
  -8  -3  10     1893.78     1854.73     48.52 o 
  -7  -3  10       20.56       21.99      9.42 o 
  -6  -3  10     2171.73     2226.66     51.14 o 
  -5  -3  10     6861.09     6977.02    112.22 o 
  -4  -3  10     3923.40     3942.57     47.32 o 
  -3  -3  10      540.22      548.46     13.09 o 
  -2  -3  10     1442.31     1389.58     22.55 o 
  -1  -3  10     2707.59     2710.06     36.03 o 
   0  -3  10     1874.05     1872.05     28.38 o 
   1  -3  10     2003.04     2006.39     30.78 o 
   2  -3  10     1388.85     1425.75     25.51 o 
   3  -3  10     5357.53     5423.41     65.66 o 
   4  -3  10      913.36      932.18     21.55 o 
   5  -3  10       51.96       53.23     10.82 o 
 -12  -2  10     3153.74     3027.93     68.94 o 
 -11  -2  10        8.99        9.95      8.73 o 
 -10  -2  10     1442.79     1464.48     43.28 o 
  -9  -2  10     1972.23     2057.19     51.84 o 
  -8  -2  10     1743.81     1724.36     45.73 o 
  -7  -2  10       20.72       24.43      9.42 o 
  -6  -2  10     3046.20     3089.79     41.77 o 
  -5  -2  10     6543.48     6797.01     75.01 o 
  -4  -2  10     2389.30     2420.14     78.63 o 
  -3  -2  10      859.62      918.90     28.01 o 
  -2  -2  10     2832.72     2841.51     36.96 o 
  -1  -2  10     1027.90     1020.55     19.13 o 
   0  -2  10      377.60      373.07     11.39 o 
   1  -2  10      424.35      416.67     12.52 o 
   2  -2  10     8011.64     8142.51     89.14 o 
   3  -2  10     3868.42     3969.87     77.14 o 
   4  -2  10      155.01      145.38     13.96 o 
   5  -2  10      334.19      389.55     22.51 o 
 -13  -1  10      790.71      846.12     33.51 o 
 -12  -1  10        9.75       11.87      9.08 o 
 -11  -1  10     1018.92     1000.23     35.26 o 
 -10  -1  10     1844.70     1913.03     49.74 o 
  -9  -1  10     2696.87     2691.43     60.21 o 
  -8  -1  10      504.19      490.60     24.61 o 
  -7  -1  10      337.29      331.54     17.71 o 
  -6  -1  10     9498.19     9764.08    103.73 o 
  -5  -1  10     3507.97     3555.68     45.87 o 
  -4  -1  10        8.88       16.27      4.10 o 
  -3  -1  10     3759.68     3805.65     46.53 o 
  -2  -1  10     5000.46     5165.99     59.03 o 
  -1  -1  10     5163.18     5228.52     59.63 o 
   0  -1  10      880.09      891.77     18.09 o 
   1  -1  10       81.20       83.60     10.47 o 
   2  -1  10     5080.79     5127.18     90.93 o 
   3  -1  10     8745.26     8602.95    139.10 o 
   4  -1  10        3.76        5.76      7.16 o 
   5  -1  10      715.35      736.69     30.54 o 
 -13   0  10     1559.50     1550.18     45.73 o 
 -12   0  10      151.14      147.65     16.06 o 
 -11   0  10      801.94      850.84     31.76 o 
 -10   0  10     3399.57     3439.47     70.86 o 
  -9   0  10     2230.63     2287.18     36.67 o 
  -8   0  10       24.09       23.74      5.42 o 
  -7   0  10     3048.41     3258.06     65.54 o 
  -6   0  10     2643.33     2667.80     38.79 o 
  -5   0  10     3505.46     3611.83     47.02 o 
  -4   0  10      163.55      146.90      8.99 o 
  -3   0  10     1635.70     1694.73     26.89 o 
  -2   0  10     4299.42     4258.62     56.46 o 
  -1   0  10     2073.70     2016.35     44.33 o 
   0   0  10      296.57      314.33     16.75 o 
   1   0  10     1401.95     1377.57     37.35 o 
   2   0  10     5269.44     5125.26     92.33 o 
   3   0  10     1523.35     1536.04     42.59 o 
   4   0  10      290.80      323.75     20.42 o 
 -13   1  10      526.42      515.91     25.83 o 
 -12   1  10      130.55      120.43     14.66 o 
 -11   1  10     1076.38     1138.64     36.65 o 
 -10   1  10     2939.96     2996.15     44.92 o 
  -9   1  10      416.08      433.98     15.11 o 
  -8   1  10       67.86       77.94      7.84 o 
  -7   1  10     1683.91     1713.19     30.11 o 
  -6   1  10     4543.16     4683.42     84.82 o 
  -5   1  10      907.07      955.56     20.61 o 
  -4   1  10      329.42      351.81     12.16 o 
  -3   1  10     4319.41     4282.86     51.99 o 
  -2   1  10     3294.08     3198.44     61.61 o 
  -1   1  10      329.11      338.59     17.10 o 
   0   1  10      198.46      205.60     14.14 o 
   1   1  10     1872.43     1818.26     45.20 o 
   2   1  10     2916.35     2899.12     62.83 o 
   3   1  10      703.73      698.12     28.62 o 
   4   1  10     1487.90     1500.26     44.85 o 
 -13   2  10      449.89      488.16     24.43 o 
 -12   2  10       19.91       39.79      9.95 o 
 -11   2  10     2543.10     2564.09     41.63 o 
 -10   2  10      439.01      482.31     16.39 o 
  -9   2  10        2.60       16.14     11.34 o 
  -8   2  10      630.72      620.25     17.68 o 
  -7   2  10     4307.26     4200.80     54.84 o 
  -6   2  10     1774.89     1746.02     29.82 o 
  -5   2  10       31.89       35.90      6.09 o 
  -4   2  10      596.77      621.50     23.56 o 
  -3   2  10     4813.19     4770.09     84.30 o 
  -2   2  10     3083.44     2978.01     60.04 o 
  -1   2  10       65.09       60.04      9.25 o 
   0   2  10      651.44      592.01     24.09 o 
   1   2  10     2045.86     2000.64     49.39 o 
   2   2  10      547.60      575.78     25.83 o 
   3   2  10        9.05       10.47      7.33 o 
 -13   3  10       15.33       17.10      7.85 o 
 -12   3  10     1346.84     1369.27     29.56 o 
 -11   3  10     2657.90     2646.65     43.02 o 
 -10   3  10      216.31      225.88     11.69 o 
  -9   3  10       61.30       60.49      7.34 o 
  -8   3  10     1236.44     1236.78     26.88 o 
  -7   3  10     4552.30     4664.40     59.26 o 
  -6   3  10     1072.46     1063.22     38.13 o 
  -5   3  10       60.17       59.69     10.12 o 
  -4   3  10     2241.63     2193.85     50.79 o 
  -3   3  10     3728.24     3710.34     71.73 o 
  -2   3  10      334.03      324.98     18.33 o 
  -1   3  10       69.65       79.59     11.17 o 
   1   3  10     2094.60     2101.69     52.18 o 
   2   3  10       98.37      107.86     13.44 o 
   3   3  10      320.40      346.09     21.82 o 
 -13   4  10        6.84        5.96      5.43 o 
 -12   4  10     1441.28     1522.56     31.83 o 
 -11   4  10     1468.05     1515.91     30.85 o 
 -10   4  10      840.18      835.47     21.56 o 
  -9   4  10      858.52      874.07     21.42 o 
  -8   4  10     1917.38     1952.38     33.29 o 
  -7   4  10     2490.62     2464.02     59.51 o 
  -6   4  10       97.47       81.33     12.04 o 
  -5   4  10     1225.05     1226.25     37.70 o 
  -4   4  10     3665.06     3562.51     72.43 o 
  -3   4  10     2265.32     2141.31     51.66 o 
  -2   4  10      642.38      678.40     26.88 o 
  -1   4  10     2786.40     2626.68     59.51 o 
   0   4  10     3891.74     3804.93     77.32 o 
   1   4  10     1303.80     1253.83     39.79 o 
   2   4  10       16.02       18.33      8.38 o 
 -12   5  10     1923.19     1969.85     39.09 o 
 -11   5  10     2309.73     2363.64     40.71 o 
 -10   5  10      207.99      210.29     11.40 o 
  -9   5  10      329.31      337.89     22.69 o 
  -8   5  10     6694.01     6870.04    124.61 o 
  -7   5  10       90.56       90.23     13.61 o 
  -6   5  10      117.61       98.61     13.44 o 
  -5   5  10     3431.05     3457.79     74.00 o 
  -4   5  10     2755.33     2759.50     63.18 o 
  -3   5  10     3086.03     2775.90     63.01 o 
  -2   5  10      174.70      166.50     14.84 o 
  -1   5  10     1004.19     1003.55     35.26 o 
   0   5  10     2250.62     2236.78     56.37 o 
   1   5  10     1696.44     1713.89     48.87 o 
 -12   6  10     3998.16     4046.44     72.52 o 
 -11   6  10     1028.51     1038.81     25.33 o 
 -10   6  10        6.86       11.87      8.20 o 
  -9   6  10     4313.73     4506.02     95.99 o 
  -8   6  10     1919.32     1888.42     54.98 o 
  -7   6  10     1017.36      966.37     37.35 o 
  -6   6  10       14.56       15.53      8.03 o 
  -5   6  10      550.89      577.00     27.58 o 
  -4   6  10     5636.19     5495.96    104.72 o 
  -3   6  10      206.74      190.59     16.41 o 
  -2   6  10      428.54      404.04     22.86 o 
  -1   6  10     2681.01     2617.43     63.35 o 
   0   6  10     3521.77     3385.36     75.75 o 
 -11   7  10      191.92      193.73     20.07 o 
 -10   7  10       23.82       28.62     10.12 o 
  -9   7  10      651.15      649.43     32.64 o 
  -8   7  10     1245.30     1214.56     44.33 o 
  -7   7  10        0.62        2.79      7.50 o 
  -6   7  10      907.93      862.53     35.78 o 
  -5   7  10     2340.05     2377.45     62.31 o 
  -4   7  10     2068.80     2001.86     56.20 o 
  -3   7  10      137.38      105.07     15.01 o 
  -2   7  10      406.70      434.41     24.78 o 
  -1   7  10     2320.94     2297.87     60.91 o 
 -10   8  10     2783.95     2740.30     74.70 o 
  -9   8  10     1755.99     1869.57     59.34 o 
  -8   8  10     1049.94     1079.64     43.28 o 
  -7   8  10       97.34      100.18     16.23 o 
  -6   8  10     1751.21     1869.74     57.07 o 
  -5   8  10     3057.61     2961.60     74.00 o 
  -4   8  10      511.40      482.40     27.40 o 
  -3   8  10      133.07      114.14     16.06 o 
  -2 -13  11     4469.14     4393.63     87.61 o 
  -1 -13  11      546.93      574.03     27.23 o 
   0 -13  11       80.74       51.84     10.65 o 
  -5 -12  11     1037.91     1024.67     38.22 o 
  -4 -12  11      156.39      151.84     16.58 o 
  -3 -12  11     2150.63     2066.26     53.23 o 
  -2 -12  11      529.59      542.27     25.31 o 
  -1 -12  11      731.92      700.56     28.80 o 
   0 -12  11       82.08       80.98     12.22 o 
   1 -12  11     1685.87     1654.37     46.77 o 
   2 -12  11     1847.44     1811.62     50.09 o 
  -7 -11  11      310.18      311.92     22.86 o 
  -6 -11  11      774.19      783.12     32.99 o 
  -5 -11  11        1.77        1.05      8.03 o 
  -4 -11  11     2703.24     2614.99     61.09 o 
  -3 -11  11     1445.16     1510.21     43.28 o 
  -2 -11  11     3188.12     3127.58     67.02 o 
  -1 -11  11      175.70      157.95     14.66 o 
   0 -11  11     1274.23     1242.48     38.05 o 
   1 -11  11     1994.25     1932.75     50.09 o 
   2 -11  11     1561.24     1549.31     44.51 o 
   3 -11  11        8.72       12.74      7.50 o 
  -8 -10  11     1226.02     1195.08     28.44 o 
  -7 -10  11      588.02      592.75     19.68 o 
  -6 -10  11     1929.86     1891.56     52.36 o 
  -5 -10  11       21.59       22.34     10.12 o 
  -4 -10  11     3692.09     3585.55     74.00 o 
  -3 -10  11     3327.13     3320.96     69.11 o 
  -2 -10  11     1709.12     1604.11     43.11 o 
  -1 -10  11      126.49      125.14     13.09 o 
   0 -10  11     1819.50     1774.97     46.08 o 
   1 -10  11     2126.09     2063.12     51.14 o 
   2 -10  11      290.84      306.30     18.67 o 
   3 -10  11      116.79      138.58     14.31 o 
   4 -10  11     1132.60     1078.42     37.17 o 
  -9  -9  11      421.76      402.60     16.77 o 
  -8  -9  11     2435.45     2462.88     75.31 o 
  -7  -9  11     1804.71     1718.08     50.44 o 
  -6  -9  11      725.26      744.02     31.42 o 
  -5  -9  11       45.47       56.20     11.87 o 
  -4  -9  11     3819.13     3862.53     76.62 o 
  -3  -9  11     5034.49     4764.33     87.61 o 
  -2  -9  11        7.11       10.47      6.28 o 
  -1  -9  11      648.25      641.40     25.48 o 
   0  -9  11     2941.43     2985.51     63.18 o 
   1  -9  11     1138.94     1169.70     35.95 o 
   2  -9  11      247.92      258.83     17.28 o 
   3  -9  11      724.87      723.25     28.80 o 
   4  -9  11     2967.18     2860.90     64.93 o 
 -10  -8  11        0.33        8.20     11.69 o 
  -9  -8  11     1496.27     1489.34     45.47 o 
  -8  -8  11     2386.10     2499.45     64.05 o 
  -7  -8  11     2922.73     2891.97     67.54 o 
  -6  -8  11       20.12       24.09     10.30 o 
  -5  -8  11      304.38      285.36     18.67 o 
  -4  -8  11     5329.12     5096.98     91.80 o 
  -3  -8  11     4054.14     4045.79     76.62 o 
  -2  -8  11      753.68      748.56     26.88 o 
  -1  -8  11     1394.80     1476.35     39.44 o 
   0  -8  11     4308.05     4316.66     80.28 o 
   1  -8  11      623.36      607.37     24.78 o 
   2  -8  11       46.18       42.06      9.08 o 
   3  -8  11     2428.63     2341.50     55.33 o 
   4  -8  11     3851.86     3871.91     54.60 o 
 -10  -7  11       78.19       62.48     14.14 o 
  -9  -7  11     2314.56     2308.34     60.91 o 
  -8  -7  11     4664.22     4689.10     94.42 o 
  -7  -7  11     1065.24     1034.44     36.65 o 
  -6  -7  11        7.00       14.31      9.25 o 
  -5  -7  11     2876.04     2801.91     61.09 o 
  -4  -7  11     8568.92     8394.73    133.69 o 
  -3  -7  11     2742.19     2748.68     57.59 o 
  -2  -7  11     1518.13     1466.23     38.40 o 
  -1  -7  11     5175.89     5003.08     87.79 o 
   0  -7  11     3701.96     3683.81     70.51 o 
   1  -7  11     1637.41     1597.82     41.19 o 
   2  -7  11      195.37      197.10      9.99 o 
   3  -7  11     3465.86     3495.96     49.34 o 
   4  -7  11     1684.91     1693.60     32.02 o 
   5  -7  11       35.95       29.29      6.35 o 
 -11  -6  11      124.20      123.04     17.45 o 
 -10  -6  11      493.75      509.80     28.80 o 
  -9  -6  11     4186.22     4065.86     85.87 o 
  -8  -6  11     1009.67      991.33     37.52 o 
  -7  -6  11      915.18      861.83     32.81 o 
  -6  -6  11     1814.70     1683.34     45.55 o 
  -5  -6  11     5824.85     5539.94     97.21 o 
  -4  -6  11     1343.87     1267.44     35.60 o 
  -3  -6  11      624.63      616.44     23.39 o 
  -2  -6  11     1983.56     1948.28     45.03 o 
  -1  -6  11     9326.60     9119.56    139.80 o 
   0  -6  11     2158.69     2194.19     48.69 o 
   1  -6  11      509.17      555.24     15.32 o 
   2  -6  11     3132.77     3189.22     44.90 o 
   3  -6  11     1087.64     1146.13     24.56 o 
   4  -6  11     2167.90     2278.23     60.13 o 
   5  -6  11      105.77       96.55     11.52 o 
 -11  -5  11        1.11        2.27      9.77 o 
 -10  -5  11      936.32      918.20     36.13 o 
  -9  -5  11     5529.51     5283.03    101.40 o 
  -8  -5  11      459.43      445.05     24.96 o 
  -7  -5  11      939.94      917.68     34.03 o 
  -6  -5  11     5994.09     5862.82    102.62 o 
  -5  -5  11     5034.94     5084.94     90.06 o 
  -4  -5  11     1534.07     1550.70     39.09 o 
  -3  -5  11       51.11       44.68      8.38 o 
  -2  -5  11     6872.71     6932.17    110.30 o 
  -1  -5  11     8610.01     8726.43     92.39 o 
   0  -5  11     2333.65     2308.97     34.07 o 
   1  -5  11      559.86      599.11     15.97 o 
   2  -5  11     1734.53     1765.98     30.36 o 
   3  -5  11     3122.30     3144.88     45.59 o 
   4  -5  11      121.62      123.73      9.13 o 
   5  -5  11      139.01      146.85     10.22 o 
 -12  -4  11      173.99      135.26     17.63 o 
 -11  -4  11      524.36      543.66     28.45 o 
 -10  -4  11     4373.86     4329.22     88.66 o 
  -9  -4  11     1726.23     1729.07     49.22 o 
  -8  -4  11     2359.99     2398.57     59.17 o 
  -7  -4  11     3148.68     3079.24     66.85 o 
  -6  -4  11     2207.72     2183.72     51.49 o 
  -5  -4  11     4974.12     5047.24     89.18 o 
  -4  -4  11       42.46       56.72      9.42 o 
  -3  -4  11     1549.79     1497.12     37.17 o 
  -2  -4  11     7120.26     7117.26     77.33 o 
  -1  -4  11    12497.78    12792.70    137.44 o 
   0  -4  11     1138.72     1105.19     21.35 o 
   1  -4  11     1509.23     1623.16     28.01 o 
   2  -4  11     2522.14     2606.78     39.04 o 
   3  -4  11      985.62     1048.89     38.66 o 
   4  -4  11       26.27       29.33      8.03 o 
 -12  -3  11       12.11       12.57      9.77 o 
 -11  -3  11     2891.88     2946.59     68.94 o 
 -10  -3  11     4138.25     4068.82     84.12 o 
  -9  -3  11     2531.26     2449.53     59.51 o 
  -8  -3  11      150.93      194.08     18.85 o 
  -7  -3  11     4353.29     4260.28     82.55 o 
  -6  -3  11     3701.98     3830.76     74.52 o 
  -5  -3  11      678.32      694.98     25.83 o 
  -4  -3  11      626.24      616.73     14.81 o 
  -3  -3  11     3029.94     2990.81     39.43 o 
  -2  -3  11     5134.69     5173.94     69.03 o 
  -1  -3  11      326.09      372.46     11.90 o 
   0  -3  11      706.34      754.85     23.82 o 
   1  -3  11     8592.14     8710.11    310.05 o 
   2  -3  11     4307.91     4407.77     56.41 o 
   3  -3  11     1769.06     1881.26     48.34 o 
   4  -3  11      317.65      297.75     19.37 o 
 -12  -2  11      272.64      278.55     20.59 o 
 -11  -2  11     4188.60     4234.98     86.39 o 
 -10  -2  11     3159.77     3067.37     68.76 o 
  -9  -2  11      776.01      753.10     31.59 o 
  -8  -2  11      224.30      253.07     20.25 o 
  -7  -2  11     4816.51     4947.93     91.63 o 
  -6  -2  11     7463.64     7370.24    120.60 o 
  -5  -2  11        7.65        9.09      4.15 o 
  -4  -2  11      693.71      680.71     16.25 o 
  -3  -2  11    10976.94    11058.43    113.29 o 
  -2  -2  11     4350.99     4403.19     53.07 o 
  -1  -2  11      530.73      526.13     14.05 o 
   0  -2  11     5138.29     5211.46     61.60 o 
   1  -2  11     9916.15    10114.38    154.81 o 
   2  -2  11     2382.23     2427.72     55.15 o 
   3  -2  11      100.45       99.13     12.74 o 
   4  -2  11      745.18      760.43     30.72 o 
 -13  -1  11      237.75      238.93     19.90 o 
 -12  -1  11     1616.81     1537.26     45.90 o 
 -11  -1  11     2439.07     2443.42     59.51 o 
 -10  -1  11     2637.08     2609.93     61.26 o 
  -9  -1  11        7.21       -3.49      8.90 o 
  -8  -1  11      905.57      945.26     33.68 o 
  -7  -1  11     4474.15     4556.62     58.40 o 
  -6  -1  11     1780.39     1805.17     30.62 o 
  -5  -1  11        0.44       -2.24      3.86 o 
  -4  -1  11     4150.01     4220.19     62.66 o 
  -3  -1  11     4327.44     4367.69     53.13 o 
  -2  -1  11      499.65      523.63     14.04 o 
  -1  -1  11       26.49       31.59      4.86 o 
   0  -1  11     2213.25     2195.77     49.22 o 
   1  -1  11     7702.46     7683.70    124.96 o 
   2  -1  11     1045.10     1046.48     34.38 o 
   3  -1  11     1322.22     1245.62     38.57 o 
   4  -1  11     1156.10     1243.70     40.84 o 
 -13   0  11        1.24       23.04      9.77 o 
 -12   0  11     3857.40     3857.99     80.63 o 
 -11   0  11     1741.60     1786.32     48.69 o 
 -10   0  11     1353.32     1376.17     41.36 o 
  -9   0  11      890.62      913.67     32.29 o 
  -8   0  11     5555.12     5724.19     70.45 o 
  -7   0  11     6247.33     6184.95     74.04 o 
  -6   0  11     1860.24     1887.09     31.94 o 
  -5   0  11     1435.25     1460.95     26.65 o 
  -4   0  11     2645.27     2624.50     37.70 o 
  -3   0  11     4681.34     4873.02     58.53 o 
  -2   0  11      801.45      775.44     25.66 o 
  -1   0  11      774.08      740.18     25.83 o 
   0   0  11     3814.12     3829.37     73.65 o 
   1   0  11     3171.26     3131.95     65.62 o 
   2   0  11       21.24       17.98      7.85 o 
   3   0  11      935.48      908.08     33.51 o 
 -13   1  11      572.81      552.56     27.40 o 
 -12   1  11     1504.99     1586.31     45.73 o 
 -11   1  11     1459.52     1564.49     44.33 o 
 -10   1  11        7.77       12.39      8.03 o 
  -9   1  11      223.05      243.42     12.02 o 
  -8   1  11     2733.02     2779.76     42.51 o 
  -7   1  11      575.67      587.07     17.45 o 
  -6   1  11      427.46      445.79     28.88 o 
  -5   1  11     1175.13     1190.44     26.27 o 
  -4   1  11     4681.48     4649.84     82.90 o 
  -3   1  11     1217.88     1182.79     33.68 o 
  -2   1  11        5.12       10.30      5.93 o 
  -1   1  11     2020.32     1953.87     47.30 o 
   0   1  11     1908.65     1841.47     46.25 o 
   1   1  11      729.70      696.55     28.10 o 
   2   1  11       58.66       78.54     12.04 o 
   3   1  11     4165.19     4105.82     84.47 o 
 -13   2  11      581.90      646.11     28.97 o 
 -12   2  11     3059.68     3066.85     67.37 o 
 -11   2  11      188.94      196.76     11.91 o 
 -10   2  11      534.77      538.00     17.58 o 
  -9   2  11     4040.17     4069.37     56.02 o 
  -8   2  11     3136.70     3204.63     46.88 o 
  -7   2  11     1990.04     2024.09     34.28 o 
  -6   2  11      334.45      350.37     13.57 o 
  -5   2  11     3222.68     3160.39     65.27 o 
  -4   2  11     4216.61     4035.49     76.44 o 
  -3   2  11      277.31      287.10     17.28 o 
  -2   2  11      744.58      716.80     27.05 o 
  -1   2  11     2800.04     2797.02     60.74 o 
   0   2  11     1230.34     1192.74     37.52 o 
   1   2  11      217.64      239.63     17.10 o 
   2   2  11       99.01       97.56     13.61 o 
 -13   3  11     1535.49     1625.75     46.25 o 
 -12   3  11     1580.07     1580.22     32.78 o 
 -11   3  11      110.46      106.61     10.11 o 
 -10   3  11     1751.89     1843.89     34.39 o 
  -9   3  11     1741.08     1790.92     32.98 o 
  -8   3  11     1403.74     1442.87     28.37 o 
  -7   3  11      374.99      411.89     22.17 o 
  -6   3  11     1019.11     1046.48     35.08 o 
  -5   3  11     3594.65     3637.91     74.35 o 
  -4   3  11     1552.94     1467.97     41.19 o 
  -3   3  11      253.22      232.30     16.23 o 
  -2   3  11     2228.04     2237.48     53.76 o 
  -1   3  11     2642.93     2522.49     58.64 o 
   0   3  11     1964.90     1905.87     50.09 o 
   1   3  11       90.02       87.27     13.26 o 
 -12   4  11      582.18      644.77     20.22 o 
 -11   4  11       20.59       31.05      6.58 o 
 -10   4  11     1354.18     1362.06     44.94 o 
  -9   4  11     2566.37     2651.29     42.02 o 
  -8   4  11     3686.08     3583.80     78.36 o 
  -7   4  11      136.20      131.42     14.31 o 
  -6   4  11     1466.91     1498.34     44.51 o 
  -5   4  11     3779.54     3881.90     79.93 o 
  -4   4  11     1895.84     1929.61     50.26 o 
  -3   4  11      190.54      203.33     16.06 o 
  -2   4  11     1797.87     1743.03     47.65 o 
  -1   4  11     2516.74     2451.63     59.69 o 
   0   4  11      453.81      441.39     23.74 o 
 -12   5  11      266.79      274.95     14.12 o 
 -11   5  11       52.72       56.30      7.84 o 
 -10   5  11     1233.19     1245.27     44.33 o 
  -9   5  11     2252.95     2227.70     61.26 o 
  -8   5  11        7.91       16.93      8.55 o 
  -7   5  11      320.14      329.34     21.82 o 
  -6   5  11     2298.93     2228.75     58.12 o 
  -5   5  11     2062.50     2158.59     56.55 o 
  -4   5  11       56.63       84.65     12.92 o 
  -3   5  11      171.41      154.81     15.18 o 
  -2   5  11     2457.99     2292.63     57.94 o 
  -1   5  11     1288.11     1270.06     41.89 o 
 -11   6  11       69.63       63.01     13.61 o 
 -10   6  11     2770.85     2856.01     74.00 o 
  -9   6  11     2969.72     3063.70     76.44 o 
  -8   6  11       52.40       55.50     12.57 o 
  -7   6  11     1182.23     1230.96     43.81 o 
  -6   6  11     1248.40     1280.70     44.16 o 
  -5   6  11     1351.78     1347.20     44.51 o 
  -4   6  11      584.95      505.96     26.70 o 
  -3   6  11      570.42      606.49     29.32 o 
  -2   6  11     2364.06     2322.13     60.56 o 
 -10   7  11      446.57      453.26     29.15 o 
  -9   7  11       51.91       31.42     11.00 o 
  -8   7  11      376.64      352.20     25.13 o 
  -7   7  11      628.07      601.26     31.42 o 
  -6   7  11     1449.30     1491.19     49.39 o 
  -5   7  11      976.05      983.65     39.27 o 
  -4   7  11       21.21       25.83     10.12 o 
  -4 -12  12     1612.37     1683.34     49.04 o 
  -3 -12  12      738.06      724.65     30.54 o 
  -2 -12  12       12.00       16.06      8.73 o 
  -1 -12  12      969.39      976.32     35.43 o 
   0 -12  12     1888.55     1909.88     52.01 o 
  -6 -11  12      326.26      272.79     22.51 o 
  -5 -11  12     2889.03     2724.24     65.97 o 
  -4 -11  12     2090.06     2106.41     54.98 o 
  -3 -11  12      466.72      495.32     24.78 o 
  -2 -11  12      156.09      163.88     15.18 o 
  -1 -11  12     1005.21      984.35     34.73 o 
   0 -11  12     1672.37     1726.98     47.82 o 
   1 -11  12      348.61      353.07     20.94 o 
  -7 -10  12     2481.92     2324.74     61.96 o 
  -6 -10  12      439.27      394.96     25.31 o 
  -5 -10  12     2193.64     2123.51     55.68 o 
  -4 -10  12     3242.27     3109.61     68.59 o 
  -3 -10  12      199.26      186.92     16.41 o 
  -2 -10  12      215.89      234.74     17.28 o 
  -1 -10  12     2237.43     2286.00     55.33 o 
   0 -10  12     1866.14     1928.73     49.74 o 
   1 -10  12       39.45       37.35      9.42 o 
   2 -10  12      490.59      533.71     25.48 o 
  -8  -9  12     1721.59     1657.51     52.36 o 
  -7  -9  12       91.24       82.03     14.84 o 
  -6  -9  12     1676.21     1599.74     47.47 o 
  -5  -9  12     5640.55     5461.23    101.40 o 
  -4  -9  12      752.81      757.81     30.02 o 
  -3  -9  12        4.82       20.42      8.03 o 
  -2  -9  12     1861.52     1806.39     46.77 o 
  -1  -9  12     1551.15     1655.42     44.51 o 
   0  -9  12      146.09      142.07     13.79 o 
   1  -9  12      467.78      467.22     23.04 o 
   2  -9  12     1910.01     1908.49     49.92 o 
   3  -9  12     2435.84     2487.75     59.86 o 
  -9  -8  12     2746.32     2744.84     70.34 o 
  -8  -8  12      459.21      426.90     27.40 o 
  -7  -8  12       84.56       73.65     14.31 o 
  -6  -8  12     3041.43     2955.50     67.72 o 
  -5  -8  12     5358.25     5237.13     97.04 o 
  -4  -8  12      455.55      441.56     21.99 o 
  -3  -8  12     1141.22     1115.42     35.08 o 
  -2  -8  12     2286.75     2147.77     50.79 o 
  -1  -8  12     3764.66     3634.42     72.26 o 
   0  -8  12      860.14      764.44     28.10 o 
   1  -8  12      512.50      503.17     23.21 o 
   2  -8  12     2040.64     2066.61     51.66 o 
   3  -8  12     1463.40     1444.76     42.24 o 
 -10  -7  12     2304.63     2251.61     61.61 o 
  -9  -7  12     1455.22     1428.01     47.47 o 
  -8  -7  12        6.42        8.03     10.82 o 
  -7  -7  12     1583.66     1509.51     46.25 o 
  -6  -7  12     4205.23     4167.96     83.43 o 
  -5  -7  12     3416.60     3219.39     68.07 o 
  -4  -7  12        0.16        2.27      6.63 o 
  -3  -7  12     1896.12     1926.99     47.12 o 
  -2  -7  12     4764.25     4677.06     85.00 o 
  -1  -7  12     2324.60     2301.53     52.36 o 
   0  -7  12       52.52       53.93      9.42 o 
   1  -7  12     1429.11     1449.30     40.14 o 
   2  -7  12     1069.08     1060.97     34.56 o 
   3  -7  12     1302.90     1370.37     28.13 o 
 -11  -6  12      941.97      992.73     40.14 o 
 -10  -6  12     1760.15     1678.81     51.49 o 
  -9  -6  12     2130.04     2110.77     58.29 o 
  -8  -6  12      662.06      697.25     31.76 o 
  -7  -6  12     1130.93     1123.63     38.92 o 
  -6  -6  12     2962.90     2841.70     63.88 o 
  -5  -6  12     1738.36     1612.31     43.46 o 
  -4  -6  12      518.05      501.77     23.04 o 
  -3  -6  12     3921.18     3804.24     72.95 o 
  -2  -6  12     2501.09     2382.34     52.36 o 
  -1  -6  12      791.15      791.49     27.40 o 
   0  -6  12       60.42      139.80     12.22 o 
   1  -6  12      754.96      721.70     28.80 o 
   2  -6  12     2684.64     2763.95     42.01 o 
   3  -6  12      275.60      281.78     12.83 o 
 -11  -5  12     3167.26     3169.99     75.05 o 
 -10  -5  12     3816.42     3674.39     82.03 o 
  -9  -5  12      376.18      343.65     24.61 o 
  -8  -5  12      708.77      681.89     31.76 o 
  -7  -5  12     4875.23     4844.26     93.20 o 
  -6  -5  12     3705.73     3646.81     74.18 o 
  -5  -5  12      109.12      101.93     12.74 o 
  -4  -5  12     1594.59     1616.67     41.54 o 
  -3  -5  12     3992.59     3997.97     74.52 o 
  -2  -5  12     2076.79     2084.94     47.12 o 
  -1  -5  12       13.65       16.93      6.46 o 
   0  -5  12     2770.80     2697.13     52.71 o 
   1  -5  12     1401.18     1514.23     27.95 o 
   2  -5  12     3184.00     3227.19     65.80 o 
   3  -5  12       74.62       84.05      8.30 o 
 -11  -4  12     4218.57     4084.53     87.44 o 
 -10  -4  12     2310.44     2233.64     59.86 o 
  -9  -4  12        2.00       -4.89      8.90 o 
  -8  -4  12      629.89      638.26     29.84 o 
  -7  -4  12     5634.72     5586.02    102.27 o 
  -6  -4  12     1408.24     1380.19     39.97 o 
  -5  -4  12       44.13       55.68     11.00 o 
  -4  -4  12     1257.07     1232.18     35.26 o 
  -3  -4  12     3805.78     3742.45     70.16 o 
  -2  -4  12     1466.16     1455.75     25.17 o 
  -1  -4  12      441.78      446.67     13.63 o 
   0  -4  12      816.60      835.84     19.19 o 
   1  -4  12     2399.39     2393.74     41.10 o 
   2  -4  12      625.37      679.66     18.48 o 
   3  -4  12       97.71       91.10     12.39 o 
 -12  -3  12     1417.00     1496.25     47.82 o 
 -11  -3  12     3555.34     3574.90     79.24 o 
 -10  -3  12      515.88      514.69     27.40 o 
  -9  -3  12      535.08      527.26     27.23 o 
  -8  -3  12     3885.86     3681.89     77.67 o 
  -7  -3  12     5038.07     5179.88     96.34 o 
  -6  -3  12      364.41      338.07     20.94 o 
  -5  -3  12     2507.90     2509.40     55.33 o 
  -4  -3  12     4886.06     4777.42     84.47 o 
  -3  -3  12     1709.99     1737.87     28.33 o 
  -2  -3  12       13.62       18.55      4.44 o 
  -1  -3  12     3984.01     4030.46     82.20 o 
   0  -3  12     4383.58     4563.34     57.13 o 
   1  -3  12     1967.79     2042.86     33.47 o 
   2  -3  12      123.32      116.94     13.61 o 
   3  -3  12      989.85     1070.74     36.48 o 
 -12  -2  12     2795.88     2950.08     70.16 o 
 -11  -2  12     1733.81     1780.21     50.96 o 
 -10  -2  12      404.34      386.06     24.61 o 
  -9  -2  12     2334.50     2393.68     59.51 o 
  -8  -2  12     5391.20     5384.96    100.35 o 
  -7  -2  12     1992.29     2160.86     54.10 o 
  -6  -2  12      459.45      445.92     23.39 o 
  -5  -2  12     3118.51     3100.88     63.18 o 
  -4  -2  12     4545.52     4602.28     56.68 o 
  -3  -2  12     7808.59     7857.66     86.02 o 
  -2  -2  12      598.32      619.60     16.17 o 
  -1  -2  12      313.99      324.35     18.85 o 
   0  -2  12     3720.11     3662.52     70.68 o 
   1  -2  12     1450.51     1376.17     39.09 o 
   2  -2  12      102.37      108.21     13.79 o 
   3  -2  12     1168.81     1253.13     40.14 o 
 -12  -1  12     2140.12     2134.85     56.55 o 
 -11  -1  12     1148.80     1144.74     39.27 o 
 -10  -1  12        3.58       45.20     11.87 o 
  -9  -1  12     1944.00     2003.78     52.36 o 
  -8  -1  12     6680.51     6721.86    116.41 o 
  -7  -1  12      283.08      286.75     20.59 o 
  -6  -1  12      320.52      269.72     12.52 o 
  -5  -1  12     4321.85     4517.80     57.31 o 
  -4  -1  12     4015.18     4155.33     53.13 o 
  -3  -1  12     1068.31     1053.88     21.60 o 
  -2  -1  12     1508.33     1499.22     38.40 o 
  -1  -1  12     1827.57     1821.92     44.51 o 
   0  -1  12     1964.66     1934.84     47.65 o 
   1  -1  12      154.95      147.48     14.31 o 
   2  -1  12      947.56      981.73     34.56 o 
 -12   0  12     2952.86     2921.46     67.54 o 
 -11   0  12       38.55       38.40     11.00 o 
 -10   0  12      575.15      566.35     27.23 o 
  -9   0  12     4153.64     4157.49     82.38 o 
  -8   0  12     2646.00     2814.30     62.83 o 
  -7   0  12      235.14      223.57     12.57 o 
  -6   0  12     2592.04     2582.49     40.09 o 
  -5   0  12     2276.84     2425.67     41.63 o 
  -4   0  12     2982.82     3102.66     43.56 o 
  -3   0  12        6.62       13.79      6.63 o 
  -2   0  12      443.42      439.47     20.42 o 
  -1   0  12     4029.48     3897.44     75.92 o 
   0   0  12     1748.49     1709.87     45.03 o 
   1   0  12       31.32       46.25     10.12 o 
   2   0  12     1416.48     1506.55     44.85 o 
 -12   1  12      852.04      877.36     34.21 o 
 -11   1  12      253.85      264.59     19.55 o 
 -10   1  12     1584.86     1641.81     45.38 o 
  -9   1  12     1783.64     1881.16     34.61 o 
  -8   1  12     1181.83     1211.43     26.59 o 
  -7   1  12      179.45      179.16     15.10 o 
  -6   1  12     2875.67     3014.12     44.73 o 
  -5   1  12     3389.68     3536.33     70.51 o 
  -4   1  12      373.73      373.67     19.20 o 
  -3   1  12      523.75      521.85     22.86 o 
  -2   1  12     4339.81     4252.60     80.63 o 
  -1   1  12     2575.61     2557.04     58.12 o 
   0   1  12      895.05      916.81     32.99 o 
   1   1  12      199.90      179.24     16.23 o 
 -12   2  12      130.36      135.44     15.71 o 
 -11   2  12      854.57      881.03     32.64 o 
 -10   2  12     3204.79     3274.73     49.90 o 
  -9   2  12     2725.24     2806.77     44.57 o 
  -8   2  12      288.43      294.05     18.15 o 
  -7   2  12     1023.73     1041.07     35.60 o 
  -6   2  12     2627.45     2678.87     60.74 o 
  -5   2  12     1029.38     1047.53     34.38 o 
  -4   2  12      237.25      194.25     15.53 o 
  -3   2  12     2078.05     2069.23     50.96 o 
  -2   2  12     2410.22     2378.85     56.37 o 
  -1   2  12     2207.26     2087.73     52.53 o 
   0   2  12        1.36        4.54      7.16 o 
 -12   3  12       43.37       37.70     10.30 o 
 -11   3  12     1037.42     1014.70     25.50 o 
 -10   3  12     2006.26     2120.58     38.14 o 
  -9   3  12     1377.47     1456.29     56.81 o 
  -8   3  12       22.75       27.58      9.42 o 
  -7   3  12     1546.22     1627.32     47.30 o 
  -6   3  12     4615.32     4699.75     91.45 o 
  -5   3  12      880.88      933.56     34.03 o 
  -4   3  12      530.09      505.44     24.78 o 
  -3   3  12     4411.67     4113.85     82.03 o 
  -2   3  12     2205.67     2106.41     54.10 o 
  -1   3  12     1144.83     1103.90     37.35 o 
   0   3  12       42.98       45.90     10.82 o 
 -11   4  12     1468.82     1542.35     32.20 o 
 -10   4  12     2865.09     3006.46     73.65 o 
  -9   4  12      418.96      416.43     24.96 o 
  -8   4  12      377.86      399.15     24.61 o 
  -7   4  12     2099.19     2102.04     56.72 o 
  -6   4  12     2097.68     2114.08     56.20 o 
  -5   4  12      597.20      616.96     28.45 o 
  -4   4  12      475.03      467.39     24.43 o 
  -3   4  12     1204.29     1250.68     40.49 o 
  -2   4  12      618.23      641.05     28.62 o 
  -1   4  12      378.94      362.85     22.34 o 
 -11   5  12     1446.79     1563.97     52.53 o 
 -10   5  12     1507.01     1606.73     52.88 o 
  -9   5  12      511.54      545.41     30.02 o 
  -8   5  12      335.43      391.99     25.31 o 
  -7   5  12     2242.06     2267.32     61.43 o 
  -6   5  12     1687.94     1703.59     51.31 o 
  -5   5  12       39.86       56.20     12.22 o 
  -4   5  12     2820.44     2687.42     65.97 o 
  -3   5  12      870.11      927.10     35.95 o 
  -9   6  12      642.01      636.69     33.34 o 
  -8   6  12     1239.04     1255.92     46.43 o 
  -7   6  12     1284.27     1395.37     48.17 o 
  -6   6  12     1189.14     1235.50     44.33 o 
  -5   6  12      345.59      307.52     22.69 o 
  -4 -11  13      121.93      111.35     15.88 o 
  -3 -11  13      693.28      689.92     30.54 o 
  -2 -11  13     1849.55     1725.23     48.69 o 
  -1 -11  13      817.75      810.87     32.64 o 
  -6 -10  13     1014.32     1009.66     39.27 o 
  -5 -10  13      899.17      863.58     34.73 o 
  -4 -10  13       57.15       49.22     11.87 o 
  -3 -10  13     2228.62     2203.62     56.02 o 
  -2 -10  13     2350.20     2207.81     55.33 o 
  -1 -10  13      664.92      659.72     28.27 o 
   0 -10  13        3.79        8.90      6.98 o 
  -7  -9  13     1725.54     1679.50     51.66 o 
  -6  -9  13     2411.99     2341.85     60.56 o 
  -5  -9  13      186.87      171.39     16.58 o 
  -4  -9  13     1115.55     1039.68     35.95 o 
  -3  -9  13     3108.01     2977.49     66.15 o 
  -2  -9  13     1532.24     1627.84     45.20 o 
  -1  -9  13       40.36       47.65     10.30 o 
   0  -9  13      622.85      555.01     25.48 o 
   1  -9  13     1944.21     1977.95     51.84 o 
  -8  -8  13      870.56      790.45     36.13 o 
  -7  -8  13     1471.74     1467.80     47.12 o 
  -6  -8  13     1335.01     1309.15     42.41 o 
  -5  -8  13        2.27        0.52      7.16 o 
  -4  -8  13     2418.41     2300.66     55.85 o 
  -3  -8  13     2214.81     2218.45     53.76 o 
  -2  -8  13     2305.85     2168.54     52.71 o 
  -1  -8  13       56.94       56.72     10.65 o 
   0  -8  13      799.68      771.25     29.32 o 
   1  -8  13     3082.09     3019.37     66.32 o 
   2  -8  13     1065.92     1097.27     36.83 o 
  -9  -7  13        2.68        4.71     11.87 o 
  -8  -7  13     2481.97     2472.40     64.05 o 
  -7  -7  13     1709.32     1639.01     48.69 o 
  -6  -7  13      563.82      556.75     27.58 o 
  -5  -7  13       26.36       17.45      8.73 o 
  -4  -7  13     2661.74     2649.02     60.21 o 
  -3  -7  13      685.26      749.78     28.80 o 
  -2  -7  13      328.48      337.54     18.85 o 
  -1  -7  13      317.19      328.12     18.85 o 
   0  -7  13     2537.68     2562.98     58.12 o 
   1  -7  13     1546.11     1504.63     42.24 o 
   2  -7  13      395.03      443.83     22.51 o 
 -10  -6  13       48.28       45.20     13.96 o 
  -9  -6  13     1117.11     1096.05     42.24 o 
  -8  -6  13     3149.45     2970.33     70.86 o 
  -7  -6  13     1934.05     1858.57     52.01 o 
  -6  -6  13      436.02      412.76     23.21 o 
  -5  -6  13      360.13      378.38     21.29 o 
  -4  -6  13      923.77      879.81     30.72 o 
  -3  -6  13     1839.82     1916.17     47.47 o 
  -2  -6  13       55.05       43.11      8.73 o 
  -1  -6  13     1066.38     1148.93     35.08 o 
   0  -6  13     5610.81     5641.52     99.13 o 
   1  -6  13       34.76       41.71      9.25 o 
   2  -6  13      328.59      353.96     14.19 o 
 -10  -5  13       33.08       37.52     13.61 o 
  -9  -5  13     2842.46     2901.74     71.21 o 
  -8  -5  13     2360.22     2335.56     60.56 o 
  -7  -5  13     1210.54     1161.85     39.97 o 
  -6  -5  13        6.85       12.22      8.55 o 
  -5  -5  13      975.56      969.86     33.34 o 
  -4  -5  13     1691.43     1638.84     42.93 o 
  -3  -5  13      700.04      706.85     26.70 o 
  -2  -5  13      976.46      979.29     31.07 o 
  -1  -5  13     2235.54     2319.16     52.36 o 
   0  -5  13      535.26      552.04     23.74 o 
   1  -5  13      337.98      331.56     13.27 o 
   2  -5  13        4.91        4.61      4.53 o 
 -11  -4  13      253.43      221.48     21.99 o 
 -10  -4  13     2302.00     2305.89     61.96 o 
  -9  -4  13     2447.70     2446.91     63.18 o 
  -8  -4  13       95.60       97.21     16.06 o 
  -7  -4  13     2606.61     2551.46     61.26 o 
  -6  -4  13      816.28      865.32     32.46 o 
  -5  -4  13     2521.01     2568.39     58.12 o 
  -4  -4  13     2267.98     2290.54     52.71 o 
  -3  -4  13      973.34      904.42     30.02 o 
  -2  -4  13      510.71      507.88     21.99 o 
  -1  -4  13     4375.41     4363.67     60.74 o 
   0  -4  13     1127.13     1216.92     24.87 o 
   1  -4  13      246.63      228.37     11.29 o 
   2  -4  13      961.32     1008.09     34.38 o 
 -11  -3  13       68.25       66.85     13.96 o 
 -10  -3  13     1053.40     1108.97     41.01 o 
  -9  -3  13     1514.94     1561.70     48.17 o 
  -8  -3  13     2191.52     2307.12     59.17 o 
  -7  -3  13       17.58       33.34     11.87 o 
  -6  -3  13     2466.90     2457.39     57.42 o 
  -5  -3  13     5069.04     5088.95     92.50 o 
  -4  -3  13     1442.28     1333.76     37.70 o 
  -3  -3  13       12.83       10.47      7.16 o 
  -2  -3  13     3365.35     3367.31     46.28 o 
  -1  -3  13      662.81      702.65     18.08 o 
   0  -3  13      997.53      928.68     31.07 o 
   1  -3  13       41.64       38.22      9.08 o 
 -11  -2  13      215.91      237.36     21.47 o 
 -10  -2  13      960.86     1032.17     38.40 o 
  -9  -2  13     2233.53     2469.25     61.61 o 
  -8  -2  13      617.04      688.35     31.24 o 
  -7  -2  13      377.53      399.50     24.26 o 
  -6  -2  13     2091.85     2105.01     52.36 o 
  -5  -2  13     4671.81     4681.08     86.22 o 
  -4  -2  13     1509.03     1538.53     27.92 o 
  -3  -2  13      151.43      139.79      9.04 o 
  -2  -2  13      492.54      534.14     15.73 o 
  -1  -2  13     4365.46     4385.25     81.16 o 
   0  -2  13      356.99      382.92     20.07 o 
   1  -2  13      365.07      367.56     21.12 o 
 -11  -1  13      296.82      341.90     23.39 o 
 -10  -1  13     2189.13     2235.73     57.77 o 
  -9  -1  13     2383.62     2409.74     59.69 o 
  -8  -1  13      544.75      560.94     27.75 o 
  -7  -1  13     1085.43     1091.34     36.83 o 
  -6  -1  13     1012.31     1050.15     35.43 o 
  -5  -1  13     1896.82     1895.02     32.69 o 
  -4  -1  13       55.97       63.21      7.25 o 
  -3  -1  13      684.56      739.66     26.88 o 
  -2  -1  13     2477.70     2341.50     53.06 o 
  -1  -1  13     1093.21     1113.68     35.43 o 
   0  -1  13        3.71       15.01      7.50 o 
   1  -1  13      829.48      872.83     32.99 o 
 -11   0  13      681.89      763.57     32.46 o 
 -10   0  13     2381.21     2540.11     61.43 o 
  -9   0  13      994.97     1044.56     37.17 o 
  -8   0  13       45.70       41.71     12.22 o 
  -7   0  13     2130.45     2252.14     54.63 o 
  -6   0  13     1433.81     1549.32     30.16 o 
  -5   0  13      746.45      786.43     28.62 o 
  -4   0  13      201.52      208.56     15.36 o 
  -3   0  13     1999.69     1986.33     48.87 o 
  -2   0  13     2501.20     2453.72     56.20 o 
  -1   0  13      777.04      747.16     28.97 o 
   0   0  13      175.30      205.07     16.41 o 
 -11   1  13     3902.36     4019.08     82.03 o 
 -10   1  13     2354.88     2319.16     56.55 o 
  -9   1  13      193.00      185.87     17.63 o 
  -8   1  13      524.03      560.66     18.63 o 
  -7   1  13     2376.76     2509.89     41.14 o 
  -6   1  13     1680.98     1953.69     50.09 o 
  -5   1  13      426.90      390.42     20.77 o 
  -4   1  13      520.69      576.12     25.48 o 
  -3   1  13     3294.64     3332.48     69.99 o 
  -2   1  13     1343.63     1350.86     40.49 o 
  -1   1  13      197.36      206.64     16.41 o 
 -11   2  13     1910.95     2067.83     52.71 o 
 -10   2  13     1544.21     1671.13     45.55 o 
  -9   2  13      216.97      225.25     12.81 o 
  -8   2  13     1517.25     1599.74     47.82 o 
  -7   2  13     3607.71     3704.23     78.71 o 
  -6   2  13     1168.81     1258.54     40.14 o 
  -5   2  13        4.20        1.22      6.98 o 
  -4   2  13      585.78      606.32     27.05 o 
  -3   2  13     5107.65     4875.85     92.85 o 
  -2   2  13      880.05      904.94     33.86 o 
  -1   2  13       20.05        9.95      8.03 o 
 -11   3  13     2127.35     2396.13     56.55 o 
 -10   3  13     1321.84     1458.20     48.00 o 
  -9   3  13      396.02      425.50     25.66 o 
  -8   3  13     3784.65     3984.18     86.39 o 
  -7   3  13     3274.35     3374.54     76.10 o 
  -6   3  13      788.96      837.22     33.51 o 
  -5   3  13       91.42      109.08     14.66 o 
  -4   3  13     3281.32     3330.39     73.48 o 
  -3   3  13     1526.13     1595.21     46.95 o 
  -2   3  13     1025.83     1015.77     37.17 o 
 -10   4  13      114.39      107.51     16.93 o 
  -9   4  13      830.57      894.82     38.40 o 
  -8   4  13     4199.80     4485.78     95.82 o 
  -7   4  13      970.55      993.78     38.22 o 
  -6   4  13      289.68      254.12     20.42 o 
  -5   4  13      963.37     1047.53     39.27 o 
  -4   4  13     1509.67     1529.93     47.65 o 
  -7   5  13      968.86      952.76     39.09 o 
  -6  -9  14        4.32       -1.92      9.95 o 
  -5  -9  14     1425.74     1439.87     45.73 o 
  -4  -9  14     4324.20     4050.15     83.77 o 
  -3  -9  14     1037.53     1008.44     36.13 o 
  -2  -9  14       16.78       29.67      9.25 o 
  -1  -9  14      652.12      647.86     28.80 o 
  -7  -8  14      886.22      825.00     35.95 o 
  -6  -8  14       64.70       57.77     13.61 o 
  -5  -8  14     1884.66     1874.80     51.66 o 
  -4  -8  14     3564.97     3362.85     72.78 o 
  -3  -8  14       17.31       22.51      8.73 o 
  -2  -8  14        7.38        5.24      6.98 o 
  -1  -8  14     1049.43     1097.62     36.65 o 
  -8  -7  14     1437.17     1428.70     48.52 o 
  -7  -7  14        7.73       11.34     11.34 o 
  -6  -7  14      405.21      420.62     25.48 o 
  -5  -7  14     2917.93     2795.45     65.10 o 
  -4  -7  14      329.93      342.43     20.42 o 
  -3  -7  14        3.95        1.75      6.81 o 
  -2  -7  14      896.37      913.84     32.29 o 
  -1  -7  14     2137.52     2153.53     53.41 o 
   0  -7  14     2030.38     2123.34     53.06 o 
  -9  -6  14     3855.19     3788.70     86.04 o 
  -8  -6  14      477.42      431.26     26.70 o 
  -7  -6  14       79.87       74.18     14.49 o 
  -6  -6  14     2520.91     2461.05     60.74 o 
  -5  -6  14     1828.25     1707.26     47.30 o 
  -4  -6  14      406.74      403.16     21.99 o 
  -3  -6  14      290.06      280.47     18.67 o 
  -2  -6  14     2553.10     2662.63     59.86 o 
  -1  -6  14     1686.87     1758.74     46.25 o 
   0  -6  14      907.72      948.05     32.99 o 
 -10  -5  14     1994.52     2163.48     61.61 o 
  -9  -5  14      441.39      468.61     28.10 o 
  -8  -5  14      590.13      606.14     30.54 o 
  -7  -5  14      834.07      776.66     32.99 o 
  -6  -5  14     1867.37     1891.38     50.96 o 
  -5  -5  14     1765.80     1773.58     48.17 o 
  -4  -5  14       12.85       11.00      8.20 o 
  -3  -5  14      617.98      624.64     26.53 o 
  -2  -5  14     2352.42     2360.00     54.63 o 
  -1  -5  14     1979.80     1910.76     47.82 o 
   0  -5  14       22.16       21.47      8.03 o 
 -10  -4  14      882.46      924.14     38.22 o 
  -9  -4  14     2700.81     2741.52     68.94 o 
  -8  -4  14      275.64      284.31     23.39 o 
  -7  -4  14      938.24      976.85     36.48 o 
  -6  -4  14     1982.60     1983.36     51.84 o 
  -5  -4  14      669.43      678.40     28.80 o 
  -4  -4  14      287.62      291.12     19.20 o 
  -3  -4  14     2110.74     2082.50     50.44 o 
  -2  -4  14     4891.03     4891.04     88.84 o 
  -1  -4  14      371.26      426.90     21.12 o 
   0  -4  14       12.07       31.07      8.55 o 
 -10  -3  14     2472.73     2554.43     65.80 o 
  -9  -3  14      748.72      702.66     33.16 o 
  -8  -3  14        3.02       10.30     10.47 o 
  -7  -3  14     1009.64     1089.42     38.92 o 
  -6  -3  14     5779.75     5710.63    104.19 o 
  -5  -3  14     1518.09     1529.93     43.46 o 
  -4  -3  14        5.39        2.44      8.03 o 
  -3  -3  14     1956.35     1889.12     46.77 o 
  -2  -3  14     1145.36     1202.34     35.60 o 
  -1  -3  14      189.48      190.41     15.01 o 
   0  -3  14      450.95      443.13     22.51 o 
 -10  -2  14     1819.40     1984.58     56.20 o 
  -9  -2  14      175.45      167.03     19.20 o 
  -8  -2  14       13.31       28.80     11.52 o 
  -7  -2  14     3059.94     3222.88     71.91 o 
  -6  -2  14      106.64       93.37     14.49 o 
  -5  -2  14       27.90        8.20      9.08 o 
  -4  -2  14      796.19      776.83     29.50 o 
  -3  -2  14     1178.88     1211.76     35.78 o 
  -2  -2  14      488.66      467.57     21.99 o 
  -1  -2  14       12.70       13.79      7.50 o 
 -10  -1  14     1468.28     1473.21     46.77 o 
  -9  -1  14        5.28        4.89      9.77 o 
  -8  -1  14      430.55      513.47     27.58 o 
  -7  -1  14     2569.50     2738.55     64.05 o 
  -6  -1  14     1713.32     1701.67     47.12 o 
  -5  -1  14        1.85       -2.62      8.38 o 
  -4  -1  14     1829.41     1839.37     46.43 o 
  -3  -1  14     1643.93     1703.76     45.03 o 
  -2  -1  14      543.16      525.69     24.09 o 
  -1  -1  14      128.41      110.13     13.79 o 
 -10   0  14      171.18      180.64     18.85 o 
  -9   0  14      178.28      187.79     19.20 o 
  -8   0  14     2085.94     2206.06     55.85 o 
  -7   0  14     1775.38     1824.02     49.22 o 
  -6   0  14      178.63      146.43     14.49 o 
  -5   0  14     1001.94     1086.80     35.60 o 
  -4   0  14     1184.79     1227.65     38.05 o 
  -3   0  14     1619.01     1692.25     46.08 o 
  -2   0  14       39.69       44.85      9.95 o 
 -10   1  14       89.35       89.18     14.31 o 
  -9   1  14     1271.24     1340.74     41.54 o 
  -7   1  14     1625.20     1594.86     46.43 o 
  -6   1  14        7.64        5.24      7.33 o 
  -5   1  14     1060.03     1118.74     37.17 o 
  -4   1  14     2435.70     2533.83     60.04 o 
  -3   1  14     1425.27     1397.99     42.59 o 
  -8   2  14     3346.34     3627.09     80.98 o 
  -7   2  14      641.48      645.06     30.02 o 
  -6   2  14      291.51      286.23     20.42 o 
  -5   2  14     1868.37     1955.44     52.88 o 
  -4   2  14     2760.27     2850.78     66.85 o 
  -8   3  14     5268.38     5663.16    112.05 o 
  -7   3  14       31.41       30.89     10.47 o 
  -6   3  14       89.47       87.61     13.96 o 
  -6  -7  15     1617.73     1563.62     48.52 o 
  -5  -7  15      739.37      763.74     32.29 o 
  -4  -7  15       19.95       11.52      8.73 o 
  -3  -7  15     1130.72     1092.73     37.87 o 
  -7  -6  15     1826.37     1781.95     52.88 o 
  -6  -6  15     1622.23     1523.82     47.30 o 
  -5  -6  15      259.78      266.86     20.77 o 
  -4  -6  15      985.38      964.80     35.08 o 
  -3  -6  15     1497.52     1557.51     45.03 o 
  -8  -5  15     1127.17     1111.93     42.59 o 
  -7  -5  15     2463.46     2474.84     63.70 o 
  -6  -5  15     1881.60     1848.97     51.66 o 
  -5  -5  15       77.94       78.02     13.44 o 
  -4  -5  15     1056.86     1057.65     36.48 o 
  -3  -5  15     1880.35     1959.63     50.79 o 
  -2  -5  15     1196.66     1164.82     37.35 o 
  -8  -4  15     3317.37     3509.98     80.63 o 
  -7  -4  15     2698.80     2704.35     66.50 o 
  -6  -4  15      267.58      269.13     20.42 o 
  -5  -4  15      490.16      483.45     25.66 o 
  -4  -4  15     1626.95     1519.64     44.16 o 
  -3  -4  15     2954.86     3071.03     66.15 o 
  -9  -3  15      475.13      477.86     28.10 o 
  -8  -3  15     2500.06     2518.65     64.58 o 
  -7  -3  15     2346.62     2422.13     61.43 o 
  -6  -3  15      167.43      167.20     17.63 o 
  -5  -3  15       29.58       26.70     11.00 o 
  -4  -3  15     1889.13     1956.48     50.61 o 
  -9  -2  15     1475.98     1529.76     48.87 o 
  -8  -2  15      598.39      618.19     31.24 o 
  -7  -2  15      141.97      163.71     19.37 o 
  -6  -2  15      742.12      783.12     32.81 o 
  -5  -2  15     2816.85     2851.30     64.58 o 
  -8  -1  15      599.42      574.73     29.50 o 
  -7  -1  15      137.01      143.29     17.98 o 
  -5   0  15     3185.42     3276.28     71.73 o
 
     


  
   
   
   
  
   
  
   
 
  
  
   
  
 

  
   
  
  
  
   
   
